# Supplementary material for: Epigenome Mapping in Quiescent Cells Reveals a Key Role for H3K4me3 in Regulation of RNA Polymerase II Activity
Source: Epigenomes. 2024 Oct 22;8(4):39. doi: 10.3390/epigenomes8040039 (PMC11503321; doi:10.3390/epigenomes8040039)
Supplement: Supplementary file 1 [file epigenomes-08-00039-s001.zip]

Archive with 2 entries (2 files):
- Supplementary FIgures Zeng et al Epigenomes_revised.pptx
- Supplementary_Table_1_revised.xlsx
