# Supplementary material for: Epigenome Mapping in Quiescent Cells Reveals a Key Role for H3K4me3 in Regulation of RNA Polymerase II Activity
Source: Epigenomes. 2024 Oct 22;8(4):39. doi: 10.3390/epigenomes8040039 (PMC11503321; doi:10.3390/epigenomes8040039)
Supplement: Supplementary file 1 [file epigenomes-08-00039-s001.zip › Supplementary_Table_1_revised.xlsx]

## Sheet: Core_Q_genes_TSS
Geneid	Chr	Strand	Start	Start-200	Start+200	read_count_region	gene_name	chromosome	T1_T0_SMT0_logFC	T1_T0_SMT0_LR	T1_T0_SMT0_PValue	T1_T0_SMT0_FDR	T1_T0_SMT0_DE	baseMean_RNAPolIIS5	log2FoldChange_RNAPolIIS5	lfcSE_RNAPolIIS5	pvalue_RNAPolIIS5	padj_RNAPolIIS5	baseMean_RNAPolIIS2	log2FoldChange_RNAPolIIS2	lfcSE_RNAPolIIS2	pvalue_RNAPolIIS2	padj_RNAPolIIS2	baseMean_H2AZ	log2FoldChange_H2AZ	lfcSE_H2AZ	pvalue_H2AZ	padj_H2AZ	baseMean_H3K9me3	log2FoldChange_H3K9me3	lfcSE_H3K9me3	pvalue_H3K9me3	padj_H3K9me3	baseMean_H3K9me2	log2FoldChange_H3K9me2	lfcSE_H3K9me2	pvalue_H3K9me2	padj_H3K9me2	baseMean_H3K9ac	log2FoldChange_H3K9ac	lfcSE_H3K9ac	pvalue_H3K9ac	padj_H3K9ac	baseMean_H3K4me3	log2FoldChange_H3K4me3	lfcSE_H3K4me3	pvalue_H3K4me3	padj_H3K4me3	baseMean_H3
SPNCRNA.821	I	-	2380416	2380216	2380616	I:2380216-2380616	SPNCRNA.821	IM	4.96358	24.6832	6.75708e-07	3.63289e-05	1	151.383	1.07614	0.232946	3.32115e-07	2.31177e-06	148.087	0.266752	0.161089	0.0227229	0.100433	323.783	-0.137672	0.118065	0.224743	0.260362	69.2873	0.00136005	0.135553	0.993282	0.996288	79.1899	0.0094404	0.0787787	0.767171	0.969971	404.836	0.0206712	0.12231	0.815969	0.902874	166.507	0.0126875	0.169513	0.941018	0.945483	229.635
SPAC22H10.13	I	+	2381690	2381490	2381890	I:2381490-2381890	zym1	IM	4.97102	42.0346	8.96746e-11	2.11792e-08	1	257.403	1.28028	0.138578	2.24957e-21	2.02276e-19	218.97	0.861387	0.170153	2.20183e-08	4.51925e-06	543.928	-0.743209	0.200681	4.63201e-05	0.00010824	102.331	0.194263	0.164424	0.0847046	0.216815	100.487	0.128503	0.228626	0.019328	0.295416	544.904	-0.343127	0.18277	0.00797685	0.0651772	268.169	-0.086242	0.16685	0.5997	0.62483	354.846
SPAC3G9.11c	I	+	3159753	3159553	3159953	I:3159553-3159953	pdc201	IM	4.48005	35.9695	2.00427e-09	3.15577e-07	1	167.377	0.882165	0.172205	4.59171e-08	3.77694e-07	168.145	-0.0404121	0.115988	0.653153	0.787633	306.642	-0.496874	0.129401	5.62355e-05	0.000129383	68.5376	-0.0159425	0.135769	0.869183	0.925065	80.1636	-0.038279	0.0878253	0.265292	0.778147	450.847	0.185158	0.165902	0.0849967	0.251845	88.6286	1.80477	0.287974	7.93869e-11	2.00962e-10	245.053
SPAC1F7.06	I	+	4230615	4230415	4230815	I:4230415-4230815	hsp3105	IM	5.5415	43.3543	4.56724e-11	1.20813e-08	1	109.428	0.489333	0.304781	0.0298952	0.0569589	115.661	-0.442171	0.189269	0.00211249	0.0212608	192.214	-0.0195836	0.153203	0.89012	0.9035	53.964	-0.513632	0.282149	0.00463224		57.3946	-0.0196055	0.0858281	0.352325		346.144	0.501907	0.283484	0.00393521	0.0451723	57.6758	1.94004	0.695595	0.00062731	0.000830006	163.724
SPAC869.09	I	-	5496844	5496644	5497044	I:5496644-5497044	SPAC869.09	IR	4.48011	18.7257	1.50932e-05	0.000351683	1	172.101	1.87959	0.198929	1.64951e-22	1.80457e-20	199.71	0.0424398	0.176662	0.550968	0.716056	258.53	0.798939	0.15968	1.24164e-07	4.71923e-07	85.6833	0.336373	0.186855	0.0114647	0.063999	114.242	-0.00716931	0.0819713	0.764139	0.969868	344.409	0.796435	0.194379	2.38632e-06	0.000602638	96.4297	3.16156	0.311221	3.0698e-25	1.58663e-23	306.973
SPAC869.07c	I	+	5499768	5499568	5499968	I:5499568-5499968	mel1	IR	4.45347	32.7465	1.04997e-08	1.31009e-06	1	142.848	1.53908	0.246024	1.97813e-11	3.24612e-10	170.952	0.092041	0.152194	0.352212	0.551449	270.703	0.0945869	0.126948	0.436975	0.476383	81.0679	-0.0694623	0.136823	0.47291	0.64242	93.5247	-0.0647559	0.107099	0.10159	0.577208	462.099	0.408388	0.217196	0.00531732	0.0520038	97.5985	2.43078	0.317121	2.21275e-15	1.01075e-14	297.553
SPAC869.06c	I	+	5502560	5502360	5502760	I:5502360-5502760	SPAC869.06c	IR	3.1935	10.7532	0.00104098	0.00723111	1	200.799	1.84049	0.150789	2.04001e-35	1.21733e-32	250.108	0.0364233	0.1843	0.48076	0.662106	277.492	0.980163	0.142429	9.76828e-13	1.474e-11	109	0.166823	0.162628	0.12751	0.281239	132.555	-0.0117586	0.0839728	0.561488	0.910892	342.138	0.578892	0.181209	0.000110134	0.00466542	132.034	2.42093	0.300091	8.77695e-17	5.10744e-16	405.436
SPAC869.04	I	-	5511137	5510937	5511337	I:5510937-5511337	SPAC869.04	IR	8.96362	96.0322	1.13033e-22	7.47484e-19	1	264.02	2.45103	0.376606	1.77636e-12	3.58769e-11	298.422	1.17404	0.271589	6.7514e-07	6.42655e-05	345.821	0.925409	0.122505	7.73114e-15	2.33858e-13	118.071	0.772685	0.198816	6.87464e-06	0.00219255	137.997	0.0166452	0.0852143	0.410708	0.849569	529.178	0.830022	0.22801	1.55239e-05	0.00143563	146.685	3.07779	0.341327	1.14577e-20	1.6036e-19	420.125
SPAC869.03c	I	+	5512757	5512557	5512957	I:5512557-5512957	SPAC869.03c	IR	8.86675	94.654	2.26747e-22	7.4974e-19	1	218.92	1.88952	0.351894	3.21433e-09	3.3921e-08	259.27	0.0246619	0.180483	0.655929	0.789905	261.242	0.717666	0.13306	1.88837e-08	8.43789e-08	110.982	-0.0485471	0.135555	0.610581	0.749521	152.722	-0.0320647	0.0924392	0.0756624	0.52436	497.264	0.559408	0.229569	0.000951475	0.0192227	112.168	2.60817	0.321883	5.40643e-17	3.26776e-16	382.043
SPBPB21E7.02c	II	-	60553	60353	60753	II:60353-60753	SPBPB21E7.02c	IIL	10.2702	11.5116	0.000691637	0.00539525	1	175.069	1.87778	0.176507	1.25924e-27	3.06136e-25	186.11	0.689489	0.158972	9.64757e-07	8.33753e-05	264.33	0.485473	0.167261	0.00166939	0.00287619	95.5366	0.383456	0.195061	0.00636443	0.0447757	107.928	0.0240995	0.0842215	0.407822	0.849201	419.544	0.360781	0.180752	0.00592058	0.0556941	112.292	2.45958	0.333048	1.58222e-14	6.38334e-14	335.398
SPBPB21E7.10	II	+	61362	61162	61562	II:61162-61562	SPBPB21E7.10	IIL	10.1714	11.2212	0.000808675	0.00604267	1	133.719	1.70795	0.242111	1.00712e-13	2.64429e-12	160.05	0.245224	0.206186	0.0490958	0.16123	217.696	0.473299	0.155805	0.00115013	0.00204426	68.3006	0.0663233	0.143772	0.494219	0.660603	85.6157	-0.0190618	0.0806422	0.552913	0.908981	370.608	0.819808	0.197849	1.86535e-06	0.000510329	80.4604	3.08818	0.392083	2.38232e-16	1.29343e-15	262.106
SPBPB21E7.11	II	-	61526	61326	61726	II:61326-61726	SPBPB21E7.11	IIL	4.33669	21.1958	4.14677e-06	0.000133769	1	141.547	1.75645	0.229637	1.15504e-15	4.14298e-14	159.425	0.361557	0.199155	0.00869131	0.053805	219.242	0.60059	0.156578	4.3577e-05	0.000102413	73.322	0.0581471	0.139892	0.546374	0.699048	83.7124	0.0120454	0.0782446	0.718527	0.959909	387.656	0.760642	0.200448	8.37965e-06	0.00110144	89.2385	2.84214	0.481014	2.40139e-10	5.75491e-10	285.142
SPNCRNA.1364	II	-	503961	503761	504161	II:503761-504161	SPNCRNA.1364	IIM	4.65645	38.2148	6.33689e-10	1.23253e-07	1	226.42	0.223708	0.120607	0.0503608	0.089174	221.569	-0.0466473	0.122486	0.616236	0.764026	449.188	-0.366066	0.122255	0.0017412	0.00298913	87.6747	-0.115395	0.149017	0.257669	0.441191	103.837	-0.0708625	0.116836	0.0649509	0.493214	533.917	0.36394	0.231624	0.011584	0.0820512	121.286	1.17274	0.216581	2.93054e-08	5.60328e-08	319.124
SPNCRNA.1573	II	-	3020526	3020326	3020726	II:3020326-3020726	SPBC15D4.05-antisense-1	IIM	5.9513	46.5866	8.76583e-12	2.63493e-09	1	613.638	-0.528507	0.264798	0.0127909	0.0269967	296.729	0.147169	0.170872	0.168025	0.348796	333.485	0.797697	0.127732	9.56474e-11	7.5115e-10	102.642	0.327727	0.197829	0.0154669	0.0769963	103.504	0.582726	0.263401	0.000924115	0.0584155	554.066	0.021475	0.125869	0.810893	0.900041	220.073	0.209101	0.20227	0.28951	0.31302	303.941
SPBC2G2.17c	II	-	3466270	3466070	3466470	II:3466070-3466470	SPBC2G2.17c	IIM	5.45699	47.6787	5.0213e-12	1.89073e-09	1	260.277	0.502966	0.12635	2.59494e-05	0.000114547	230.984	0.190044	0.152378	0.0813755	0.22058	257.648	0.75278	0.146847	7.28282e-08	2.89899e-07	89.1426	0.413763	0.195467	0.00406611	0.0339481	91.1694	0.0346019	0.0870015	0.292022	0.790625	371.576	0.277364	0.180783	0.0228911	0.121703	102.672	2.5765	0.280941	5.65083e-21	8.54655e-20	289.901
SPNCRNA.577	II	-	4255755	4255555	4255955	II:4255555-4255955	SPBC1652.02-antisense-1	IIM	5.07349	43.9713	3.3322e-11	9.58079e-09	1	148.194	1.49566	0.464836	5.0866e-05	0.000208581	172.62	0.697955	0.151283	2.73357e-07	3.09553e-05	265.951	0.296682	0.129666	0.0162343	0.0233586	75.7787	0.338409	0.196525	0.0129056	0.0682969	75.0889	0.120404	0.196061	0.0256437	0.331567	446.21	0.109248	0.131856	0.251251	0.456359	99.0912	2.5355	0.290061	2.80944e-19	2.75241e-18	212.343
[truncated: 4 more columns]

## Sheet: Core_Q_genes_ORF
Geneid	Chr	Start	End	Strand	gene_name	chromosome	T1_T0_SMT0_logFC	T1_T0_SMT0_LR	T1_T0_SMT0_PValue	T1_T0_SMT0_FDR	T1_T0_SMT0_DE	baseMean_H3	log2FoldChange_H3	lfcSE_H3	pvalue_H3	padj_H3	baseMean_H3K4me3	log2FoldChange_H3K4me3	lfcSE_H3K4me3	pvalue_H3K4me3	padj_H3K4me3	baseMean_H3K9ac	log2FoldChange_H3K9ac	lfcSE_H3K9ac	pvalue_H3K9ac	padj_H3K9ac	baseMean_H3K9me2	log2FoldChange_H3K9me2	lfcSE_H3K9me2	pvalue_H3K9me2	padj_H3K9me2	baseMean_H3K9me3	log2FoldChange_H3K9me3	lfcSE_H3K9me3	pvalue_H3K9me3	padj_H3K9me3	baseMean_H2AZ	log2FoldChange_H2AZ	lfcSE_H2AZ	pvalue_H2AZ	padj_H2AZ	baseMean_RNAPolIIS2	log2FoldChange_RNAPolIIS2	lfcSE_RNAPolIIS2	pvalue_RNAPolIIS2	padj_RNAPolIIS2	baseMean_RNAPolIIS5	log2FoldChange_RNAPolIIS5	lfcSE_RNAPolIIS5
SPNCRNA.821	I	2380416	2381234	-	SPNCRNA.821	IM	4.96358	24.6832	6.75708e-07	3.63289e-05	1	774.003	-0.00441094	0.0883309	0.950218	0.980131	372.319	0.699571	0.103396	8.40453e-12	1.7693e-11	1244.24	0.129706	0.142584	0.0668118	0.304709	233.411	1.05418e-07	0.00144266	0.985244	0.99977	201.794	0.0261223	0.117847	0.750115	0.855937	967.126	-0.390145	0.0995059	4.33261e-05	9.61909e-05	586.099	0.72072	0.274347	0.000449034	0.00266908	431.967	1.32851	0.254255
SPAC22H10.13	I	2381690	2382200	+	zym1	IM	4.97102	42.0346	8.96746e-11	2.11792e-08	1	679.952	0.515455	0.107727	1.48233e-07	4.74075e-06	510.178	0.129028	0.107659	0.226624	0.248977	1062.92	-0.321657	0.155482	0.00253194	0.0497848	206.919	0.369457	0.285442	0.00316368	0.151359	199.282	0.294543	0.173191	0.0131375	0.0622027	1039.39	-0.777814	0.12996	3.26877e-10	1.85399e-09	602.13	1.20529	0.214069	7.04547e-10	2.76199e-08	554.283	1.35282	0.174063
SPAC3G9.11c	I	3159753	3162245	+	pdc201	IM	4.48005	35.9695	2.00427e-09	3.15577e-07	1	2565.32	0.0542245	0.0629817	0.343023	0.553035	860.104	2.09864	0.172024	2.28068e-35	2.2652e-34	2897.99	0.317455	0.149024	0.00231232	0.0465845	761.236	1.1501e-05	0.00144265	0.109323	0.99977	771.831	0.0905978	0.097306	0.253891	0.442244	2726.67	-0.257169	0.0958292	0.00545332	0.00859093	2196.03	0.668678	0.0972882	5.93112e-13	4.82251e-11	1642.83	1.27948	0.130869
SPAC1F7.06	I	4230615	4232557	+	hsp3105	IM	5.5415	43.3543	4.56724e-11	1.20813e-08	1	1344.09	0.0517019	0.073394	0.449304	0.652794	691.657	0.547448	0.11444	1.1985e-06	1.85262e-06	2487.55	-0.16696	0.114264	0.0266119	0.190825	435.441	3.76517e-06	0.00144265	0.50922	0.99977	409.454	0.00885184	0.102161	0.906696	0.953454	2194.8	-0.834857	0.0810043	1.0674e-25	1.3517e-23	1280.55	0.271273	0.130055	0.0121507	0.0379263	1000.2	0.613288	0.109119
SPAC869.09	I	5496844	5497448	-	SPAC869.09	IR	4.48011	18.7257	1.50932e-05	0.000351683	1	792.857	-0.121396	0.0937672	0.110127	0.267537	239.255	2.51947	0.191239	1.00572e-40	1.33521e-39	1035.08	0.435657	0.189453	0.0012065	0.0314109	264.16	-4.60846e-06	0.00144266	0.390147	0.99977	210.755	0.0981969	0.127875	0.265243	0.454683	662.864	0.242192	0.122991	0.0354324	0.0487205	549.216	0.829745	0.206948	3.65221e-06	4.59035e-05	401.477	1.59725	0.245313
SPAC869.07c	I	5499768	5501236	+	mel1	IR	4.45347	32.7465	1.04997e-08	1.31009e-06	1	1446.9	-0.211419	0.0831519	0.00341361	0.019984	475.156	2.75125	0.265988	1.09152e-26	6.38904e-26	1596.67	0.182486	0.124061	0.0205138	0.163194	495.009	-8.9789e-06	0.00144266	0.118539	0.99977	436.091	0.406812	0.133751	0.000260067	0.00367554	1194.95	0.212607	0.104185	0.0323366	0.0448477	1006.07	1.11883	0.195226	4.18869e-10	1.71346e-08	706.724	1.79507	0.213989
SPAC869.06c	I	5502560	5503291	+	SPAC869.06c	IR	3.1935	10.7532	0.00104098	0.00723111	1	998.694	-0.0883676	0.0947347	0.24164	0.448167	306.039	2.68615	0.213868	2.04498e-37	2.27605e-36	835.661	0.3222	0.141932	0.00166175	0.0372493	326.775	-3.87088e-06	0.00144266	0.444815	0.99977	264.567	0.221644	0.146023	0.0324172	0.116349	666.821	0.697832	0.134933	4.81451e-08	1.80134e-07	685.965	1.178	0.202267	2.26534e-10	9.6255e-09	486.373	1.84289	0.166545
SPAC869.04	I	5511137	5512369	-	SPAC869.04	IR	8.96362	96.0322	1.13033e-22	7.47484e-19	1	1656.85	0.2634	0.086611	0.000530057	0.00461767	562.716	3.15893	0.267222	7.24451e-34	6.62571e-33	1993.22	0.577102	0.200737	0.000177093	0.0101704	585.877	1.7776e-06	0.00144267	0.701216	0.99977	465.112	0.555405	0.127794	1.18438e-06	6.04186e-05	1244.63	0.839123	0.0974433	1.14491e-18	3.50385e-17	1357.06	1.89782	0.222748	1.6754e-19	8.48786e-17	1113.02	2.59267	0.428571
SPAC869.03c	I	5512757	5514865	+	SPAC869.03c	IR	8.86675	94.654	2.26747e-22	7.4974e-19	1	2267.28	0.0669261	0.0789108	0.307622	0.520153	740.547	2.84104	0.239214	3.1023e-34	2.88133e-33	2641.29	0.696427	0.181944	5.51178e-06	0.001249	835.927	-4.70727e-06	0.00144267	0.322215	0.99977	645.636	0.250408	0.11801	0.00816104	0.0454342	1612.01	0.905645	0.0954259	3.72499e-22	2.27121e-20	1817.92	1.52775	0.355908	5.33041e-07	8.95563e-06	1416.16	2.34124	0.253968
SPBPB21E7.02c	II	60553	61107	-	SPBPB21E7.02c	IIL	10.2702	11.5116	0.000691637	0.00539525	1	752.45	-0.123436	0.101656	0.120282	0.28468	239.162	2.5998	0.29816	1.21228e-19	4.30343e-19	990.906	0.372514	0.177838	0.00194376	0.0413017	234.942	4.10326e-06	0.00144266	0.449564	0.99977	201.702	0.274764	0.170509	0.017553	0.0762561	599.15	0.252122	0.160201	0.0780959	0.101312	529.852	1.01248	0.231514	5.58768e-07	9.25477e-06	379.688	1.81731	0.234103
SPBPB21E7.10	II	61362	61526	+	SPBPB21E7.10	IIL	10.1714	11.2212	0.000808675	0.00604267	1	388.531	-0.193261	0.142224	0.0455122	0.144177	121.095	2.98294	0.425084	1.01059e-13	2.41551e-13	541.296	0.702114	0.197492	1.45072e-05	0.00212353	122.333	-2.41802e-06	0.00144267	0.59647	0.99977	103.081	0.0153376	0.13217	0.844466	0.916253	307.996	0.357724	0.177309	0.021476	0.030531	270.025	0.810386	0.338585	0.000708286	0.0038744	193.213	1.77365	0.258569
SPBPB21E7.11	II	61526	62449	-	SPBPB21E7.11	IIL	4.33669	21.1958	4.14677e-06	0.000133769	1	930.327	-0.347242	0.104983	0.000125958	0.00146049	280.19	2.7432	0.299767	1.84074e-21	7.35067e-21	1305.2	0.764612	0.191033	2.36816e-06	0.000748558	270.923	1.52316e-06	0.00144264	0.806319	0.99977	231.914	0.039003	0.11714	0.639067	0.776778	673.478	0.433473	0.137396	0.000665126	0.00121663	625.197	0.87421	0.239737	1.29714e-05	0.00013779	444.8	1.68089	0.235506
SPNCRNA.1364	II	503961	505097	-	SPNCRNA.1364	IIM	4.65645	38.2148	6.33689e-10	1.23253e-07	1	913.755	-0.119064	0.090072	0.107485	0.263746	630.642	-0.53492	0.0776058	4.01149e-12	8.62694e-12	1964.55	0.056099	0.106654	0.281503	0.617369	298.913	-5.79157e-06	0.00144265	0.192866	0.99977	276.153	-0.265722	0.14762	0.0118084	0.0582545	1412.41	-0.892835	0.0961708	2.40344e-21	1.25608e-19	887.246	0.0184256	0.107606	0.844352	0.897644	816.003	0.0371247	0.125806
SPNCRNA.1573	II	3020526	3022271	-	SPBC15D4.05-antisense-1	IIM	5.9513	46.5866	8.76583e-12	2.63493e-09	1	1362.35	0.095588	0.0745834	0.142785	0.318557	891.304	-0.283355	0.0703693	5.2715e-05	7.4523e-05	2519.65	0.0957126	0.123713	0.121122	0.406849	444.338	2.74057e-06	0.00144263	0.68594	0.99977	403.7	-0.106548	0.111425	0.210176	0.390581	1699.67	-0.239484	0.0826743	0.00222635	0.00374184	1445.36	0.00735173	0.083	0.924197	0.951147	1427.95	-0.179312	0.131394
SPBC2G2.17c	II	3466270	3467797	-	SPBC2G2.17c	IIM	5.45699	47.6787	5.0213e-12	1.89073e-09	1	1483.73	0.237671	0.0799372	0.000787068	0.00630612	777.995	0.469844	0.0736888	1.45472e-10	2.82577e-10	1864.49	0.0958481	0.105191	0.136548	0.43185	464.995	1.22955e-05	0.00144265	0.0786357	0.99977	471.187	0.294567	0.121636	0.00285054	0.0215295	1504.39	0.139239	0.0887909	0.10561	0.133867	1439.28	0.568293	0.122429	3.83731e-07	6.84727e-06	1176.11	0.95775	0.143991
SPNCRNA.577	II	4255755	4259164	-	SPBC1652.02-antisense-1	IIM	5.07349	43.9713	3.3322e-11	9.58079e-09	1	3462.71	0.67056	0.0581661	7.44739e-32	3.77296e-29	1625.97	1.32854	0.0791794	5.29498e-64	2.19715e-62	3867.03	0.403559	0.142882	0.000297045	0.0136309	1111.57	0.627839	0.149684	1.08912e-06	0.000509037	1112.93	0.616145	0.104262	2.7606e-10	6.26942e-08	2940.76	0.890687	0.0761434	1.80895e-32	1.0829e-29	4051.19	0.446881	0.0666351	3.75326e-12	2.49687e-10	3182.85	0.573463	0.0641692
[truncated: 2 more columns]

## Sheet: Early_Q_genes_TSS
Geneid	Chr	Strand	Start	Start-200	Start+200	gene_list2	gene_name	chromosome	T1_T0_SMT0_logFC	T1_T0_SMT0_LR	T1_T0_SMT0_PValue	T1_T0_SMT0_FDR	T1_T0_SMT0_DE	baseMean_RNAPolIIS5	log2FoldChange_RNAPolIIS5	lfcSE_RNAPolIIS5	pvalue_RNAPolIIS5	padj_RNAPolIIS5	baseMean_RNAPolIIS2	log2FoldChange_RNAPolIIS2	lfcSE_RNAPolIIS2	pvalue_RNAPolIIS2	padj_RNAPolIIS2	baseMean_MyC	log2FoldChange_MyC	lfcSE_MyC	pvalue_MyC	padj_MyC	baseMean_H3K9me3	log2FoldChange_H3K9me3	lfcSE_H3K9me3	pvalue_H3K9me3	padj_H3K9me3	baseMean_H3K9me2	log2FoldChange_H3K9me2	lfcSE_H3K9me2	pvalue_H3K9me2	padj_H3K9me2	baseMean_H3K9ac	log2FoldChange_H3K9ac	lfcSE_H3K9ac	pvalue_H3K9ac	padj_H3K9ac	baseMean_H3K4me3	log2FoldChange_H3K4me3	lfcSE_H3K4me3	pvalue_H3K4me3	padj_H3K4me3	baseMean_H3
SPNCRNA.602	I	-	50851	50651	51051	I:50651-51051	SPNCRNA.602	IL	3.02663	16.2243	5.62664e-05	0.000896601	1	140.559	1.21502	0.222622	4.30402e-09	4.47018e-08	163.583	0.0322769	0.143834	0.729164	0.841678	392.446	-1.09629	0.125122	2.80805e-19	6.58287e-17	71.6246	-0.0764891	0.142285	0.432655	0.606452	86.8407	-0.0725428	0.113807	0.0840641	0.53837	582.995	0.226707	0.200368	0.053951	0.197554	99.957	0.912156	0.253067	0.00018715	0.000256731	258.848
SPAC1F8.04c	I	-	92387	92187	92587	I:92187-92587	SPAC1F8.04c	IL	3.29545	20.4256	6.19933e-06	0.000181399	1	261.148	0.196075	0.126198	0.0996038	0.158458	215.536	0.226413	0.158526	0.0472738	0.156657	277.78	0.403646	0.150897	0.00421904	0.00675293	96.1535	0.197817	0.175381	0.0846704	0.216815	103.177	0.0272094	0.0848648	0.384054	0.834763	411.595	-0.146848	0.158181	0.147339	0.340045	180.484	0.12992	0.283472	0.630663	0.654701	322.179
SPNCRNA.607	I	-	99046	98846	99246	I:98846-99246	fta5-antisense-1	IL	2.44291	11.8835	0.000566326	0.00472868	1	127.569	1.72754	0.2659	4.57418e-12	8.48161e-11	134.367	0.75639	0.185656	2.5871e-06	0.000158804	190.324	0.721918	0.160103	1.72644e-06	5.23192e-06	58.5768	0.301895	0.237256	0.0297181		71.1812	0.0844045	0.135994	0.0412045		241.43	0.294341	0.202801	0.0225864	0.120965	84.5758	2.44361	0.454361	5.35789e-09	1.09698e-08	201.084
SPAC11D3.19	I	+	106893	106693	107093	I:106693-107093	SPAC11D3.19	IL	2.67652	14.3678	0.000150354	0.0018078	1	233.677	1.43076	0.146079	8.80593e-24	1.07041e-21	223.309	1.02886	0.186508	1.45997e-09	5.24333e-07	272.185	1.21679	0.157889	1.44509e-15	5.92846e-14	80.7147	0.680789	0.19781	4.22953e-05	0.00483088	97.9398	0.42822	0.248815	0.00290624	0.116836	531.563	0.070484	0.134699	0.443869	0.633162	139.801	1.98876	0.237901	1.23806e-17	8.60284e-17	269.861
SPAC11D3.03c	I	-	110904	110704	111104	I:110704-111104	SPAC11D3.03c	IL	4.17973	31.8961	1.62647e-08	1.79264e-06	1	303.498	-0.417639	0.124256	0.000380068	0.00124676	169.139	0.3824	0.177982	0.00416943	0.0330132	383.977	-0.721664	0.13472	2.08895e-08	9.23357e-08	71.7837	0.154941	0.161246	0.151246	0.312481	82.4836	0.00753067	0.0845072	0.625151	0.932777	728.392	-0.295813	0.187774	0.0184606	0.107936	126.598	0.733334	0.238081	0.00147042	0.00190334	226.896
SPAC11D3.16c	I	-	140381	140181	140581	I:140181-140581	SPAC11D3.16c	IL	2.19855	10.6907	0.00107676	0.00741729	1	332.364	-0.237409	0.116114	0.0314619	0.0595146	273.25	-0.0589075	0.14563	0.537662	0.704959	293.078	0.364405	0.133605	0.00398356	0.00640414	80.8144	0.658956	0.195171	5.68478e-05	0.00533255	85.1226	0.132602	0.212325	0.0247298	0.325915	397.177	0.251791	0.174635	0.0319159	0.146035	117.974	1.95165	0.246654	7.74913e-16	3.84344e-15	270.535
SPAC11D3.17	I	+	141199	140999	141399	I:140999-141399	SPAC11D3.17	IL	1.84449	7.7309	0.00542837	0.0224783	1	473.899	-0.429575	0.151307	0.00205337	0.00541081	247.73	0.06279	0.119782	0.502366	0.678778	328.011	0.14818	0.120615	0.200487	0.234706	109.506	0.131096	0.152824	0.208299	0.381127	106.955	0.0211488	0.0829818	0.471166	0.874124	642.647	-0.0794739	0.135537	0.389799	0.584888	288.134	-0.921546	0.147611	2.5805e-10	6.15719e-10	310.16
SPAC13G6.08	I	+	187701	187501	187901	I:187501-187901	SPAC13G6.08	IL	1.84956	6.38582	0.0115036	0.0377347	1	222.246	-0.275435	0.122606	0.0174711	0.0354827	138.668	0.0656789	0.128632	0.487882	0.667502	375.058	-0.247805	0.128082	0.0419627	0.0557465	67.2895	-0.171638	0.170455	0.12158		71.2885	0.00574377	0.0799501	0.837167		383.427	0.0223631	0.126378	0.798449	0.891773	239.674	-1.18606	0.180559	2.33952e-11	6.30402e-11	195.78
SPNCRNA.643	I	-	388352	388152	388552	I:388152-388552	trm112-antisense-1	IM	2.26077	7.30951	0.00685904	0.0262342	1	208.641	-0.470854	0.135502	0.000211017	0.00074229	147.311	-0.350613	0.152442	0.00348811	0.0295783	499.6	-0.762913	0.200227	3.16489e-05	7.61524e-05	60.2841	0.00175925	0.146194	0.972315		66.5409	-0.0162912	0.0823829	0.556829		548.008	-0.215327	0.156498	0.0478625	0.182819	199.812	-1.25845	0.163357	5.76871e-15	2.49117e-14	188.788
SPNCRNA.649	I	-	446175	445975	446375	I:445975-446375	lsd2-antisense-1	IM	2.57696	7.38368	0.00658183	0.0255109	1	190.304	0.614985	0.143905	5.31829e-06	2.72942e-05	168.751	0.414015	0.166337	0.00155316	0.0173195	354.298	-0.213783	0.113877	0.0513375	0.0670873	82.274	0.0277142	0.130228	0.769498	0.861123	79.1561	0.0216049	0.0818022	0.483241	0.877003	463.242	0.108369	0.136861	0.256057	0.460061	148.849	0.223229	0.183131	0.215672	0.236142	209.309
SPAC23E2.03c	I	-	450860	450660	451060	I:450660-451060	ste7	IM	3.03494	19.0228	1.29168e-05	0.000311747	1	300.624	-0.202292	0.124587	0.0850904	0.138904	254.856	-0.0987039	0.161516	0.321788	0.518972	301.634	0.141596	0.133596	0.264511	0.302029	82.0409	0.309178	0.183336	0.0167222	0.0808072	89.7846	0.0947043	0.141218	0.0479785	0.437198	381.103	0.0996942	0.136511	0.292785	0.49381	114.229	1.71036	0.300097	2.48925e-09	5.29299e-09	280.472
SPNCRNA.673	I	-	664677	664477	664877	I:664477-664877	rad15-antisense-1	IM	2.20729	5.76596	0.0163396	0.0475169	1	247.517	-0.243956	0.121414	0.0336055	0.0629169	187.813	0.0825596	0.131162	0.394853	0.591289	362.252	-0.300826	0.115325	0.00667365	0.0102758	93.9905	-0.236209	0.184844	0.0502292	0.157494	86.9915	-0.0248621	0.0814062	0.46743	0.872853	468.053	-0.0178758	0.115999	0.836973	0.915892	274.523	-1.24801	0.153357	1.69347e-16	9.40437e-16	276.13
SPNCRNA.690	I	+	829234	829034	829434	I:829034-829434	prh1-antisense-1	IM	3.49791	11.7644	0.000603742	0.00495353	1	234.8	0.0280623	0.120311	0.806886	0.855273	219.706	-0.0500439	0.113471	0.577621	0.736949	285.201	0.5272	0.130229	2.2077e-05	5.44992e-05	83.8866	0.0935251	0.141615	0.346825	0.52963	90.5731	-0.0450398	0.0911016	0.213041	0.751861	398.941	0.596253	0.184936	9.19387e-05	0.00416324	103.951	1.7711	0.314849	4.02066e-09	8.33595e-09	327.927
SPNCRNA.220	I	+	1015475	1015275	1015675	I:1015275-1015675	SPNCRNA.220	IM	3.20336	8.04876	0.00455347	0.0200435	1	172.939	0.58857	0.17738	0.000250839	0.000866581	152.149	0.279037	0.158773	0.0173961	0.0847607	344.269	-0.239607	0.114812	0.0300637	0.0411121	72.893	0.0673129	0.139479	0.48521	0.653688	81.5202	0.00543179	0.0776468	0.869341	0.980417	328.626	0.0439336	0.125328	0.624648	0.77488	233.117	-0.819391	0.171041	1.16786e-06	1.91358e-06	219.148
SPAC56F8.15	I	+	1151431	1151231	1151631	I:1151231-1151631	SPAC56F8.15	IM	1.77506	6.16053	0.0130632	0.0409552	1	168.06	0.739727	0.171523	3.26614e-06	1.75873e-05	170.151	0.200102	0.156705	0.0702668	0.202506	225.548	0.580021	0.15099	4.43586e-05	0.000104101	66.7113	0.154867	0.181963	0.152169		79.3585	0.00964311	0.0786634	0.765423	0.969876	728.643	-0.0708097	0.141989	0.434794	0.624012	89.6903	2.35658	0.45415	1.4166e-08	2.78067e-08	202.745
SPAC1002.19	I	+	1835270	1835070	1835470	I:1835070-1835470	urg1	IM	3.10489	19.7953	8.61951e-06	0.000227258	1	181.881	1.16736	0.393756	0.000200402	0.00070875	175.34	0.230602	0.166839	0.0461237	0.154719	382.808	-0.365801	0.116566	0.00109906	0.00195932	77.993	-0.0231598	0.131266	0.805368	0.884222	90.7922	-0.0186605	0.0796672	0.576387	0.916506	411.734	0.193462	0.162924	0.0740805	0.233829	198.092	-0.367731	0.174959	0.0327685	0.0387066	255.929
SPNCRNA.178	I	+	1844130	1843930	1844330	I:1843930-1844330	SPNCRNA.178	IM	2.66966	12.5329	0.000399846	0.00367247	1	244.363	-0.0991043	0.124633	0.400725	0.49667	179.776	0.0421749	0.112932	0.644657	0.781777	336.609	-0.665438	0.12608	3.93813e-08	1.65492e-07	64.4402	-0.102653	0.153418	0.307479		77.7769	0.00634219	0.0784989	0.839829	0.975176	476.353	-0.268006	0.15409	0.0177973	0.105277	169.106	-0.523536	0.179041	0.00295442	0.00375103	209.765
SPAP11E10.02c	I	-	1856833	1856633	1857033	I:1856633-1857033	mam3	IM	2.43281	12.6754	0.000370496	0.00348519	1	297.285	0.166709	0.118087	0.137689	0.206298	275.192	-0.0332565	0.120921	0.720917	0.836118	390.938	-0.0556356	0.133645	0.662984	0.695291	120.105	0.150837	0.160937	0.159966	0.323858	120.861	-0.00257448	0.0821153	0.907186	0.990893	377.679	0.0716479	0.135268	0.433929	0.62318	127.856	2.21635	0.252152	2.78684e-19	2.73844e-18	389.512
SPAPB1A10.14	I	+	1890529	1890329	1890729	I:1890329-1890729	pof15	IM	2.3423	11.6198	0.000652535	0.00523056	1	197.455	0.997739	0.152703	8.10914e-12	1.42322e-10	183.767	0.297486	0.190252	0.0209959	0.0959456	227.614	0.900337	0.146138	1.37484e-10	1.03849e-09	86.88	0.0453759	0.132375	0.634336	0.766911	91.7784	-0.0158285	0.0793192	0.62927	0.935524	290.168	0.294192	0.182754	0.0181153	0.106677	205.339	-0.0704835	0.156214	0.646964	0.670562	248.114
SPAC3C7.02c	I	-	2064853	2064653	2065053	I:2064653-2065053	pil2	IM	1.74464	6.83	0.00896394	0.0316655	1	369.815	1.10839	0.119588	2.39122e-21	2.11886e-19	317.513	1.02775	0.165379	3.41943e-11	3.34315e-08	520.947	-0.0436746	0.169164	0.774157	0.797985	141.467	0.77944	0.202097	7.75181e-06	0.00231779	134.058	0.0661637	0.123088	0.0123498	0.243134	510.291	0.0840271	0.14157	0.365069	0.562652	173.064	2.25688	0.230803	2.03869e-23	6.11048e-22	467.815
SPNCRNA.791	I	+	2066217	2066017	2066417	I:2066017-2066417	rad55-antisense-1	IM	2.98778	13.7961	0.000203761	0.00224954	1	220.91	0.653766	0.140516	8.27825e-07	5.21162e-06	189.023	0.0562034	0.115157	0.544265	0.709695	284.827	0.0733148	0.126598	0.545549	0.583888	85.9246	-0.100771	0.143442	0.309848	0.492463	88.5696	-0.0105421	0.0781495	0.748194	0.966553	384.355	0.738731	0.208722	2.16029e-05	0.00186638	96.6686	2.17317	0.278733	1.14272e-15	5.49915e-15	313.21
SPAC20H4.11c	I	-	2131685	2131485	2131885	I:2131485-2131885	rho5	IM	1.96809	8.17772	0.00424079	0.0190009	1	252.258	0.453522	0.130587	0.000221288	0.00077563	249.336	0.100895	0.133451	0.308037	0.505418	269.867	0.788365	0.143566	9.1524e-09	4.38834e-08	119.336	0.201517	0.174065	0.0797932	0.209857	102.561	0.00886252	0.0804264	0.746317	0.965174	293.778	0.236778	0.192121	0.046327	0.179345	117.73	2.44296	0.365956	1.69203e-12	5.23892e-12	358.551
SPAC13F5.07c	I	-	2184654	2184454	2184854	I:2184454-2184854	hpz2	IM	2.68562	14.2215	0.000162501	0.00190874	1	148.721	0.782188	0.208171	2.87136e-05	0.000125651	148.322	0.196918	0.155686	0.0722177	0.205232	486.647	-0.909066	0.141281	2.28846e-11	2.18335e-10	71.3009	0.106079	0.147436	0.295944	0.477806	73.1054	0.0161177	0.0803254	0.609771		379.796	-0.115072	0.141083	0.233568	0.437751	189.149	-0.544275	0.199461	0.00526155	0.00656095	223.582
SPAC13G7.13c	I	-	2318492	2318292	2318692	I:2318292-2318692	msa1	IM	1.83269	7.5427	0.00602537	0.0240324	1	300.435	-0.498193	0.122912	1.93077e-05	8.71038e-05	240.45	-0.320882	0.166833	0.0101972	0.0599347	212.078	0.803909	0.148253	1.32889e-08	6.17766e-08	78.1517	0.112099	0.148892	0.271079	0.454343	81.4115	0.00633675	0.0776226	0.851442	0.976511	328.253	0.169635	0.158661	0.106552	0.28279	102.904	1.48519	0.24804	7.06664e-10	1.60171e-09	224.044
SPNCRNA.43	I	-	2432340	2432140	2432540	I:2432140-2432540	prl43	IM	3.10597	10.073	0.00150459	0.00943111	1	185.381	0.206611	0.143575	0.119948	0.184567	190.141	-0.197186	0.144567	0.0661938	0.194707	259.451	0.162325	0.12535	0.175554	0.207778	76.4209	-0.0469318	0.137181	0.622246	0.756995	91.6216	-0.099315	0.148581	0.04115	0.404233	301.758	0.614264	0.202298	0.000167886	0.00620368	86.0592	1.90533	0.293254	1.75004e-11	4.77245e-11	259.434
SPAC4A8.04	I	+	2544815	2544615	2545015	I:2544615-2545015	isp6	IM	1.78728	7.27676	0.00698523	0.0266073	1	333.346	0.110164	0.120588	0.336179	0.432173	194.869	0.748996	0.157436	1.22536e-07	1.64248e-05	243.25	0.841367	0.135542	1.14342e-10	8.84028e-10	89.0447	0.0368888	0.132377	0.700005	0.814603	83.5904	0.292261	0.249967	0.00795573	0.195181	375.57	0.70987	0.188741	1.0506e-05	0.00126542	231.364	-0.75212	0.21128	0.000249524	0.000339316	255.398
SPNCRNA.835	I	+	2547093	2546893	2547293	I:2546893-2547293	SPNCRNA.835	IM	2.10219	6.7959	0.00913674	0.0321048	1	386.26	-0.205716	0.115718	0.0613702	0.105344	321.249	0.0111268	0.175614	0.857894	0.921447	370.183	0.2055	0.113641	0.0605726	0.0782213	97.5967	0.439829	0.191283	0.00238937	0.0252892	95.9317	0.445069	0.23201	0.00195679	0.0917771	482.402	0.411605	0.190521	0.00322752	0.0414324	122.181	2.78488	0.26253	5.14604e-27	4.96877e-25	291.214
SPSNRNA.06	I	-	2562276	2562076	2562476	I:2562076-2562476	snu6	IM	1.69034	6.46672	0.0109913	0.0366266	1	137.213	0.402304	0.200237	0.0205476	0.0409583	125.447	0.174857	0.154102	0.104113	0.257169	251.932	0.0588222	0.130082	0.636588	0.670716	49.5903	0.0286654	0.154455	0.750425		58.1602	0.0166746	0.0845815	0.458657		358.523	0.081025	0.132852	0.383406	0.578396	77.0328	1.59842	0.33539	4.96054e-07	8.42022e-07	142.812
SPNCRNA.198	I	+	2703965	2703765	2704165	I:2703765-2704165	SPNCRNA.198	IM	2.65076	7.19034	0.0073297	0.0274968	1	169.104	0.102773	0.155717	0.471051	0.566919	154.721	-0.110278	0.12991	0.257698	0.45265	451.362	-0.507649	0.142372	0.000156252	0.000332245	69.9624	-0.122119	0.151972	0.234672	0.412746	68.0969	-0.0116229	0.0813532	0.670899		406.412	-0.0215231	0.125007	0.805852	0.896666	225.936	-1.00769	0.154923	4.45228e-11	1.15971e-10	204.036
SPNCRNA.853	I	+	2784605	2784405	2784805	I:2784405-2784805	SPNCRNA.853	IM	3.87792	24.7993	6.36194e-07	3.47698e-05	1	344.591	-0.184677	0.122927	0.111206	0.173716	283.122	-0.0206672	0.131892	0.812083	0.89475	398.119	0.295304	0.124099	0.0127573	0.0186917	134.18	-0.0195148	0.136315	0.835296	0.902567	132.414	-0.00266958	0.0822937	0.900009	0.987804	465.801	0.156622	0.142844	0.124098	0.306708	236.748	-0.258511	0.172913	0.128086	0.143695	416.165
SPNCRNA.860	I	-	2931622	2931422	2931822	I:2931422-2931822	SPNCRNA.860	IM	4.73664	33.6489	6.6013e-09	8.73088e-07	1	89.2976	1.04346	0.335937	0.000181114	0.000646456	69.0624	0.271571	0.217567	0.0389749	0.140218	97.8204	0.116855	0.208408	0.523102	0.56142	28.5746	0.038622	0.172256	0.61479		32.6344	0.000828224	0.084041	0.958986		179.885	0.298564	0.285348	0.0285612	0.138095	53.8922	0.513191	0.308907	0.0822984	0.093998	86.1481
SPAC2E1P3.04	I	+	2931763	2931563	2931963	I:2931563-2931963	cao1	IM	1.93218	8.4258	0.00369933	0.0173871	1	142.374	0.814379	0.221552	3.7302e-05	0.0001592	111.272	0.0738574	0.13115	0.443087	0.632999	179.794	-0.266164	0.155861	0.0662045	0.0850756	49.4784	0.0196271	0.153765	0.822743		52.0931	-0.0058184	0.0828891	0.812976		332.936	0.090725	0.146866	0.332224	0.530879	82.3767	0.599584	0.268801	0.0211817	0.025418	147.389
SPAC31G5.09c	I	-	2999546	2999346	2999746	I:2999346-2999746	spk1	IM	1.59137	5.84202	0.0156479	0.0461962	1	350.868	-0.148941	0.113692	0.169202	0.245501	289.108	0.00711864	0.123777	0.940336	0.970631	362.196	0.285863	0.131371	0.0219313	0.0307864	108.467	0.118617	0.150647	0.248462	0.430511	114.775	-0.00106831	0.0808901	0.965599	0.998392	513.644	0.00178621	0.121352	0.984521	0.992838	193.79	0.311447	0.164236	0.0547367	0.0634455	384.666
SPNCRNA.71	I	+	3001761	3001561	3001961	I:3001561-3001961	SPNCRNA.71	IM	2.43059	9.57778	0.00196946	0.0113846	1	194.648	0.380885	0.138189	0.00311824	0.00781523	203.009	-0.280651	0.135523	0.00962848	0.0574908	299.809	0.0289199	0.118686	0.801278	0.822968	76.4161	0.0431188	0.134666	0.649771	0.779465	82.3001	-0.00844717	0.0779939	0.795815	0.975176	300.487	0.263074	0.175437	0.0272933	0.134642	161.302	0.0784417	0.23348	0.732285	0.750464	231.236
SPNCRNA.877	I	-	3032579	3032379	3032779	I:3032379-3032779	SPNCRNA.877	IM	2.61534	10.2625	0.00135761	0.00875035	1	149.285	0.83581	0.217781	1.79324e-05	8.14592e-05	137.505	0.256579	0.175398	0.0332798	0.127156	284.712	-0.154689	0.124105	0.186668	0.219743	59.8032	0.0300286	0.152667	0.742253		63.7673	0.0280587	0.0883738	0.236076		627.053	-0.158302	0.155457	0.123369	0.305899	87.7948	2.2774	0.40607	2.18813e-09	4.69376e-09	178.008
SPAC24C9.16c	I	-	3042749	3042549	3042949	I:3042549-3042949	cox8	IM	1.69334	6.10606	0.0134719	0.0417478	1	334.783	-0.376468	0.115852	0.000635159	0.00194549	265.435	-0.151145	0.139577	0.142706	0.315107	259.258	0.682834	0.146974	9.75441e-07	3.08866e-06	95.0324	0.253109	0.180617	0.0388848	0.134024	97.6712	0.027902	0.0843461	0.380473	0.834763	366.025	0.153055	0.151773	0.130235	0.314847	208.983	-0.0366918	0.156527	0.811181	0.824374	317.762
SPAC6G10.06	I	+	3226929	3226729	3227129	I:3226729-3227129	SPAC6G10.06	IM	2.30959	9.16802	0.00246281	0.0133387	1	171.3	0.586401	0.15824	6.31676e-05	0.000251903	170.972	0.0357426	0.114328	0.693476	0.815001	309.746	0.547205	0.131892	1.41419e-05	3.63174e-05	93.7722	-0.054139	0.132928	0.570685	0.720358	91.9993	-0.0617268	0.105953	0.0983902	0.570092	340.396	0.323651	0.176918	0.0102292	0.0758483	112.842	1.79696	0.288758	1.47656e-10	3.63546e-10	317.965
SPNCRNA.931	I	-	3731313	3731113	3731513	I:3731113-3731513	grx2-antisense-1	IM	2.6239	8.43152	0.00368773	0.0173696	1	247.55	-0.280113	0.118185	0.0123904	0.0262951	196.27	-0.0883846	0.122406	0.347901	0.548228	431.147	-0.786852	0.123673	4.73519e-11	4.06298e-10	84.0513	-0.134601	0.151249	0.197471	0.370378	93.5789	-0.0343181	0.0854719	0.327917	0.809	676.467	-0.0836931	0.140945	0.366496	0.563833	199.233	-0.789048	0.16213	7.71673e-07	1.28723e-06	251.459
SPNCRNA.935	I	+	3745778	3745578	3745978	I:3745578-3745978	SPNCRNA.935	IM	3.70336	26.6908	2.38753e-07	1.59482e-05	1	218.513	-0.16954	0.121389	0.13974	0.208847	203.593	-0.392031	0.150108	0.00136159	0.0158282	222.395	0.282785	0.136008	0.0281178	0.038612	73.8292	-0.0736123	0.141264	0.44901	0.622627	82.5473	-0.025322	0.0824824	0.437827	0.863605	470.07	0.10407	0.147396	0.271194	0.473958	83.9277	1.75798	0.391511	1.29346e-06	2.11096e-06	228.642
SPNCRNA.955	I	-	4004553	4004353	4004753	I:4004353-4004753	SPAC27E2.02-antisense-1	IM	2.09414	6.41599	0.0113097	0.0373465	1	235.734	-0.461841	0.122726	6.98768e-05	0.000275478	180.567	-0.0576213	0.113599	0.525322	0.694787	482.677	-0.502598	0.154417	0.000494126	0.000948652	86.7789	-0.316034	0.185936	0.0153133	0.0767108	90.7986	-0.036799	0.0867134	0.292898	0.792066	595.159	-0.313115	0.160787	0.00856712	0.0685061	318.642	-1.67879	0.151366	4.09971e-29	7.91484e-27	256.378
SPSNORNA.13	I	+	4154912	4154712	4155112	I:4154712-4155112	snoR69b	IM	1.80861	7.47018	0.00627291	0.0246401	1	355.528	-0.153726	0.118537	0.171627	0.248306	254.026	0.327943	0.154725	0.00634927	0.0438968	305.14	0.993162	0.141811	4.03294e-13	6.98476e-12	98.8508	0.338564	0.185988	0.0111145	0.0633244	101.331	0.546897	0.230872	0.00068405	0.0496453	453.012	0.248668	0.173216	0.0333029	0.149465	155.403	1.12398	0.190382	1.77931e-09	3.8648e-09	279.795
SPAC25B8.13c	I	-	4179961	4179761	4180161	I:4179761-4180161	isp7	IM	2.11778	9.97808	0.00158415	0.00975418	1	628.07	-0.331988	0.253172	0.0953539	0.152958	427.748	0.094085	0.192596	0.247678	0.442291	329.752	1.52068	0.139236	8.00751e-29	5.25613e-25	125.27	0.812753	0.1995	2.95592e-06	0.00128555	123.805	0.765237	0.337002	0.000719266	0.0499126	486.81	0.333086	0.201168	0.0129232	0.0874334	160.609	3.63808	0.421498	8.83873e-20	9.91751e-19	322.028
SPNCRNA.243	I	+	4231812	4231612	4232012	I:4231612-4232012	SPNCRNA.243	IM	2.36426	8.98674	0.00271945	0.014194	1	202.291	0.558286	0.13453	1.09855e-05	5.20643e-05	189.707	0.628408	0.147372	1.60062e-06	0.000119465	461.573	-0.873251	0.142734	1.70628e-10	1.24583e-09	76.8006	0.324888	0.191249	0.0147528	0.0744381	87.0239	0.0363375	0.0860954	0.305083	0.80007	488	-0.490821	0.217893	0.00169772	0.0284259	128.423	0.873656	0.210164	1.97935e-05	2.91702e-05	254.236
SPAC9E9.17c	I	-	4437311	4437111	4437511	I:4437111-4437511	SPAC9E9.17c	IM	5.02566	32.3976	1.2564e-08	1.45765e-06	1	149.249	1.13997	0.225403	3.59378e-08	3.03598e-07	150.7	0.369199	0.173857	0.00472582	0.0360502	321.697	-0.274937	0.117601	0.0145974	0.0211564	67.413	-0.183016	0.173736	0.103552		77.0556	0.0137618	0.0850039	0.445321	0.865148	630.878	-0.00366906	0.131411	0.965115	0.984955	91.8912	1.87784	0.318135	7.1066e-10	1.61021e-09	237.349
SPNCRNA.987	I	+	4437466	4437266	4437666	I:4437266-4437666	SPAC9E9.17c-antisense-1	IM	1.90951	6.05665	0.013854	0.0426028	1	137.032	1.07811	0.249344	1.36222e-06	8.09321e-06	144.727	0.275837	0.162301	0.019595	0.0913415	302.405	-0.326478	0.124133	0.00580622	0.00904629	63.4905	-0.339584	0.216058	0.015737		73.4582	-0.0022283	0.0832132	0.903771		647.186	-0.0088371	0.131137	0.917783	0.961418	85.4447	1.74237	0.409258	3.34881e-06	5.25246e-06	223.519
SPNCRNA.12	I	+	4439118	4438918	4439318	I:4438918-4439318	prl12	IM	3.6663	7.61295	0.00579507	0.0234821	1	142.948	0.662135	0.235108	0.000986348	0.00285341	138.196	0.114789	0.130946	0.24078	0.434386	192.459	0.433454	0.159338	0.00343604	0.00558962	61.2217	-0.108231	0.158254	0.283884		71.2097	-0.01299	0.0809353	0.653425		348.874	0.709978	0.234327	0.000118134	0.0049093	73.3085	2.77586	0.381472	3.13349e-14	1.21705e-13	175.87
SPAC27D7.03c	I	-	4510983	4510783	4511183	I:4510783-4511183	mei2	IM	1.97754	8.79587	0.00301913	0.0152397	1	493.047	-0.109591	0.146485	0.417617	0.513629	361.87	0.141447	0.200634	0.169349	0.349586	360.542	0.721861	0.133986	1.85376e-08	8.30244e-08	127.404	0.614287	0.198587	0.000151128	0.00688569	119.924	0.661629	0.320219	0.00112195	0.0687461	495.427	0.677525	0.210798	8.42464e-05	0.00403768	153.966	2.60908	0.245193	1.98457e-27	2.20792e-25	397.291
SPNCRNA.993	I	+	4515182	4514982	4515382	I:4514982-4515382	SPNCRNA.993	IM	2.15837	8.69684	0.00318763	0.0158376	1	188.357	0.760288	0.162294	5.09593e-07	3.37875e-06	158.92	0.682695	0.163882	2.06292e-06	0.000132836	208.304	1.03622	0.173788	3.4326e-10	2.30384e-09	65.7079	0.0538075	0.143538	0.574632		76.9136	0.0277216	0.0899507	0.134023	0.636711	359.766	0.0668271	0.125398	0.462515	0.647935	108.808	1.29982	0.274895	8.52835e-07	1.41758e-06	208.145
SPAC11H11.04	I	+	4780224	4780024	4780424	I:4780024-4780424	mam2	IM	3.85486	28.5771	9.00408e-08	6.92372e-06	1	185.182	0.0875314	0.136434	0.499612	0.593351	171.465	-0.0424704	0.117762	0.642535	0.780357	548.059	-0.631686	0.205024	0.000599792	0.00113133	69.1077	-0.129346	0.15775	0.213141	0.386217	69.5809	-0.0228114	0.083777	0.43342		611.42	-0.104075	0.139899	0.273076	0.475727	194.552	-0.980355	0.170943	5.67391e-09	1.15663e-08	236.118
SPAC4F10.17	I	+	4868326	4868126	4868526	I:4868126-4868526	SPAC4F10.17	IM	3.68225	21.5034	3.53206e-06	0.000121023	1	215.122	0.0090147	0.120249	0.935463	0.952292	190.375	-0.144788	0.123201	0.134845	0.303903	361.371	0.00425856	0.114393	0.970403	0.974262	91.295	-0.00973141	0.140045	0.911683	0.952459	100.094	-0.0361483	0.0896221	0.230872	0.757952	395.527	0.56151	0.200517	0.00035559	0.010331	121.098	1.2983	0.217465	1.08087e-09	2.40259e-09	328.489
SPAC4F10.22	I	+	4878241	4878041	4878441	I:4878041-4878441	cmc4	IM	1.74858	5.90675	0.015083	0.0450241	1	301.746	-0.735119	0.124841	8.31622e-10	1.0047e-08	246.708	-0.720905	0.194617	1.43615e-05	0.000604657	279.014	0.165718	0.123214	0.160358	0.190825	80.5993	-0.10581	0.144953	0.29266	0.474418	82.0337	-0.0208864	0.08037	0.547329	0.907384	462.889	0.0364044	0.120575	0.696533	0.825529	89.537	1.59094	0.285658	8.60924e-09	1.72395e-08	228.941
SPAPB8E5.04c	I	-	4913971	4913771	4914171	I:4913771-4914171	npc2	IM	1.5846	5.77727	0.0162347	0.0473161	1	477.863	-0.742801	0.147889	9.66013e-08	7.41627e-07	350.164	-0.0571716	0.164287	0.512073	0.685548	296.528	0.709393	0.141003	1.32942e-07	5.02378e-07	112.922	0.421232	0.215042	0.00530278	0.0403896	114.007	0.0504541	0.100374	0.104876	0.586508	558.108	0.048257	0.127704	0.586213	0.745223	130.252	2.67079	0.273516	1.63538e-23	4.99285e-22	297.313
SPAPB8E5.05	I	+	4916603	4916403	4916803	I:4916403-4916803	mfm1	IM	7.09948	70.9119	3.73542e-17	4.94046e-14	1	164.369	1.22466	0.200974	8.77508e-11	1.27151e-09	179.944	0.115735	0.150763	0.254534	0.448679	338.715	-0.110571	0.113597	0.312143	0.35048	82.8293	-0.0420392	0.131074	0.656658	0.785167	89.0191	-0.0238521	0.0812432	0.477795	0.874305	492.208	0.176516	0.165056	0.0968366	0.270911	102.229	1.70477	0.339306	1.01718e-07	1.84696e-07	264.04
SPAPJ691.02	I	+	5187647	5187447	5187847	I:5187447-5187847	SPAPJ691.02	IM	4.29489	33.7085	6.40206e-09	8.64017e-07	1	171.044	1.1	0.169924	1.06872e-11	1.81268e-10	171.782	0.386487	0.174483	0.00344475	0.0295367	382.641	-0.716982	0.12286	1.4346e-09	8.2821e-09	72.1291	0.032868	0.133888	0.729541	0.8347	85.1978	-0.00964318	0.0779122	0.770126	0.970591	495.41	0.133745	0.1488	0.178829	0.378435	137.827	0.577767	0.194529	0.00250564	0.00319422	290.182
SPAC19D5.07	I	+	5222447	5222247	5222647	I:5222247-5222647	uga1	IM	1.57999	5.73203	0.0166582	0.0481261	1	227.497	-0.357745	0.125268	0.00245769	0.0063438	155.061	-0.00540435	0.113807	0.952035	0.977551	371.243	-0.957169	0.126376	6.40466e-15	1.97372e-13	62.2176	-0.0752084	0.148643	0.439828		71.1305	-0.0060303	0.0796954	0.836132		680.249	-0.119546	0.148257	0.222388	0.425655	111.212	0.441003	0.206474	0.0291065	0.0344927	208.902
SPAC2H10.01	I	+	5273012	5272812	5273212	I:5272812-5273212	SPAC2H10.01	IM	2.37159	11.5545	0.000675859	0.00533985	1	165.588	1.14687	0.187113	8.57779e-11	1.25121e-09	155.084	0.554242	0.181227	0.00016318	0.00346851	236.094	0.757222	0.139756	1.50805e-08	6.89815e-08	66.6114	-0.0202549	0.138482	0.830338		79.6008	0.0109646	0.0833733	0.598003	0.92508	366.964	0.312093	0.182859	0.0134541	0.0895029	183.398	-0.0968337	0.16817	0.557481	0.58418	242.292
SPNCRNA.1068	I	-	5309027	5308827	5309227	I:5308827-5309227	SPNCRNA.1068	IM	2.0575	7.35225	0.00669789	0.0257818	1	282.488	-0.661099	0.127682	5.68635e-08	4.56857e-07	165.063	0.295019	0.147085	0.00969576	0.0578399	187.541	1.16258	0.17149	1.60023e-12	2.20208e-11	72.4656	0.0191038	0.133778	0.839497	0.905233	73.1013	0.019335	0.0814134	0.535301		320.107	0.0961075	0.134925	0.309479	0.510691	211.209	-0.575584	0.175355	0.000849932	0.00111579	201.717
SPNCRNA.1075	I	+	5353770	5353570	5353970	I:5353570-5353970	new12-antisense-1	IM	3.06266	13.8382	0.00019924	0.00221441	1	224.569	0.159478	0.120225	0.163783	0.238534	201.544	0.0942435	0.124628	0.32334	0.519847	372.549	-0.508812	0.121881	1.34283e-05	3.46067e-05	95.0945	-0.108994	0.142773	0.280192	0.463178	89.7228	-0.00335237	0.0778727	0.905564	0.990893	460.95	0.121206	0.138545	0.210508	0.413832	287.2	-0.978264	0.176217	1.72938e-08	3.37144e-08	311.877
SPAC1039.03	I	+	5452105	5451905	5452305	I:5451905-5452305	SPAC1039.03	IR	1.83578	7.66575	0.00562789	0.0229736	1	166.605	0.398016	0.162773	0.00713968	0.0163122	160.342	-0.0526421	0.116149	0.563109	0.725623	294.784	-0.297175	0.124822	0.0122959	0.0180843	61.402	0.0274098	0.147577	0.767592		73.2961	-0.00341462	0.0791873	0.908539		469.151	0.0538195	0.12967	0.551604	0.716874	112.691	0.308491	0.211433	0.136085	0.152122	182.101
SPAC1039.09	I	+	5465377	5465177	5465577	I:5465177-5465577	isp5	IR	1.91039	8.23603	0.00410668	0.0186138	1	185.739	0.406669	0.148187	0.00296462	0.00747878	194.508	-0.0371591	0.113431	0.682543	0.807883	343.543	-0.423685	0.122864	0.000315009	0.000626581	75.2928	-0.0951442	0.143546	0.343401	0.526717	79.3805	0.0131265	0.0790455	0.685898	0.949735	608.496	0.0177244	0.130785	0.841791	0.918292	105.47	1.81666	0.416377	1.45073e-06	2.35416e-06	267.124
SPAC1039.10	I	+	5470432	5470232	5470632	I:5470232-5470632	mmf2	IR	1.61444	5.96599	0.0145844	0.044095	1	128.467	1.07721	0.281002	1.04996e-05	5.0014e-05	133.444	0.18705	0.145539	0.0797341	0.217481	277.519	-0.294354	0.128373	0.0159675	0.0229949	58.4514	0.0520375	0.187663	0.357758		69.8898	-0.0151874	0.0812585	0.603346		466.1	-0.0245687	0.120073	0.776295	0.877374	81.811	2.18857	0.369279	4.05834e-10	9.44308e-10	204.765
SPAC922.09	I	+	5482662	5482462	5482862	I:5482462-5482862	SPAC922.09	IR	4.87107	15.2728	9.30468e-05	0.00130882	1	168.836	0.433594	0.167714	0.00428128	0.0103814	180.46	-0.0792594	0.116744	0.391064	0.589492	329.581	-0.327485	0.119429	0.00419183	0.0067143	67.3446	-0.056499	0.140982	0.554553		87.4703	-0.0344482	0.0851497	0.327437	0.808286	518.015	0.0102758	0.125854	0.910846	0.957665	114.014	0.671735	0.271467	0.00978367	0.0119746	226.469
SPAC922.06	I	+	5485096	5484896	5485296	I:5484896-5485296	SPAC922.06	IR	1.92925	8.39601	0.00376046	0.0175465	1	197.462	-0.161644	0.140588	0.215107	0.300737	150.794	0.054051	0.120167	0.559749	0.723707	339.746	-0.843106	0.122038	1.05589e-12	1.5752e-11	59.5031	-0.0809682	0.156988	0.401284		76.095	-0.0663139	0.109958	0.085666	0.543033	663.498	-0.156461	0.157546	0.128554	0.312848	131.289	-0.368038	0.194623	0.0539463	0.0625514	185.665
SPNCRNA.1092	I	+	5495270	5495070	5495470	I:5495070-5495470	SPNCRNA.1092	IR	2.0178	7.70921	0.00549397	0.0226084	1	309.166	0.267686	0.117997	0.0169529	0.0346124	321.449	-0.00554204	0.142007	0.950973	0.976936	358.145	0.428567	0.120803	0.000213614	0.000439824	96.4166	0.522808	0.201461	0.000831173	0.0153892	115.142	0.0306811	0.0881402	0.261831	0.776183	608.821	0.0799098	0.140344	0.409761	0.602177	130.025	2.76376	0.281094	8.82866e-24	3.00266e-22	320.408
SPAC869.08	I	-	5497918	5497718	5498118	I:5497718-5498118	pcm2	IR	3.9874	24.044	9.41575e-07	4.47959e-05	1	139.786	1.56039	0.263308	1.56254e-10	2.15402e-09	155.195	0.269691	0.194032	0.0327859	0.126076	224.572	0.18126	0.145854	0.18616	0.219224	63.4113	0.165592	0.174394	0.134375		86.1739	-0.0438563	0.0901232	0.227178	0.757952	302.344	0.544931	0.193406	0.00038524	0.010767	77.4117	2.90627	0.376658	1.20064e-15	5.75256e-15	241.645
SPAC869.01	I	-	5521275	5521075	5521475	I:5521075-5521475	SPAC869.01	IR	2.68582	12.8114	0.000344509	0.00330658	1	176.719	1.81192	0.175665	3.77869e-26	6.7036e-24	235.643	0.0232435	0.182559	0.632965	0.774174	254.385	0.714302	0.150762	5.78977e-07	1.90975e-06	119.295	0.487565	0.203171	0.00156264	0.0204813	140.017	-0.0161368	0.0850516	0.4113	0.849594	306.963	0.0167218	0.147629	0.839531	0.91674	112.719	2.4941	0.364896	8.44254e-13	2.7112e-12	351.517
SPBC1271.09	II	-	350692	350492	350892	II:350492-350892	tgp1	IIM	2.15327	10.3336	0.0013063	0.00851597	1	409.38	0.896685	0.126528	2.22422e-13	5.42743e-12	367.417	0.638375	0.174915	2.03168e-05	0.000741337	377.368	0.854547	0.143019	4.34327e-10	2.81712e-09	124.434	0.670652	0.21942	0.000157902	0.00693153	139.107	0.0237963	0.0876249	0.246048	0.769113	440.871	0.556401	0.19301	0.000300919	0.00918992	165.279	2.8617	0.223646	2.90278e-38	5.92311e-35	453.753
SPNCRNA.1346	II	-	359391	359191	359591	II:359191-359591	SPNCRNA.1346	IIM	3.0617	11.1916	0.00082167	0.00611216	1	317.815	-0.638385	0.123866	6.62442e-08	5.24519e-07	223.162	-0.166751	0.137183	0.108046	0.26293	345.915	-0.0328629	0.113237	0.76276	0.787102	76.2564	-0.0602519	0.135457	0.530777	0.687818	92.0704	0.00264963	0.0777356	0.935878	0.997322	585.031	-0.0747799	0.129882	0.414506	0.605483	112.256	1.47588	0.234259	1.0958e-10	2.73491e-10	282.744
SPSNRNA.04	II	-	467233	467033	467433	II:467033-467433	snu4	IIM	2.99904	12.2324	0.000469665	0.00410833	1	585.432	-1.03468	0.260786	6.57305e-06	3.30364e-05	304.245	-0.462338	0.253484	0.00535361	0.0390695	276.338	0.731438	0.131879	7.75579e-09	3.75712e-08	88.2764	0.0586928	0.136287	0.542753	0.697243	101.059	0.0246791	0.0833624	0.428931	0.860642	490.401	-0.0303106	0.119927	0.732837	0.850143	139.046	0.864346	0.201946	1.16589e-05	1.74723e-05	248.385
SPBC1685.05	II	+	504397	504197	504597	II:504197-504597	SPBC1685.05	IIM	1.96552	8.68922	0.00320097	0.0158562	1	272.924	0.245919	0.122561	0.0340228	0.0635532	191.437	0.162072	0.12641	0.101038	0.252711	406.746	-0.73626	0.119136	1.69813e-10	1.24403e-09	75.2755	-0.00835865	0.130968	0.928661	0.963085	81.7186	0.00050845	0.0774568	0.98838	0.999406	586.753	0.0410374	0.131848	0.646947	0.791182	196.876	-0.428487	0.170629	0.0107724	0.0131504	247.001
SPNCRNA.66	II	+	547325	547125	547525	II:547125-547525	prl66	IIM	2.44412	6.66457	0.00983483	0.0340267	1	196.278	0.209614	0.134709	0.0957515	0.153475	186.232	0.0583067	0.112534	0.519354	0.690231	267.823	0.466695	0.138462	0.000372288	0.00072968	72.3104	-0.0662208	0.137745	0.496929	0.662757	84.0771	-0.0249378	0.0811757	0.46779	0.872853	342.044	0.652257	0.196693	5.82105e-05	0.00323907	118.233	0.816422	0.225238	0.000194802	0.00026678	278.266
SPBC354.12	II	+	578063	577863	578263	II:577863-578263	gpd3	IIM	2.50155	13.5851	0.000227992	0.00243766	1	253.588	1.09914	0.128533	1.47191e-18	8.18779e-17	231.976	0.4595	0.18638	0.00131554	0.0154731	328.258	0.329838	0.120928	0.00440067	0.00701799	101.915	0.0911858	0.14042	0.357279	0.539869	115.154	0.00861423	0.0809914	0.755672	0.968263	448.573	0.433662	0.206982	0.00325144	0.0414416	153.187	1.23252	0.219882	8.77586e-09	1.75624e-08	378.244
SPBPJ4664.03	II	+	700291	700091	700491	II:700091-700491	mfm3	IIM	7.67453	78.083	9.88007e-19	2.1779e-15	1	206.554	0.141534	0.135801	0.264909	0.356544	198.659	-0.3903	0.14555	0.00108424	0.0134111	304.17	0.0997219	0.123966	0.400125	0.439536	73.2083	0.055627	0.135886	0.563283	0.714252	82.6728	-0.031657	0.0840621	0.359883	0.825033	426.213	0.313532	0.192749	0.0150463	0.0955456	81.0846	2.0912	0.403182	3.23356e-08	6.15754e-08	265.532
SPNCRNA.1401	II	-	982042	981842	982242	II:981842-982242	mit1-antisense-1	IIM	2.20492	5.77001	0.016302	0.0474702	1	209.781	-0.024814	0.12234	0.829963	0.872777	177.985	-0.0148892	0.112309	0.868618	0.929422	523.689	-0.452904	0.167458	0.00333973	0.0054451	84.3627	-0.0370649	0.130707	0.693503	0.809633	80.7828	0.0328531	0.0844977	0.349417	0.817979	461.815	-0.189362	0.144493	0.0694365	0.226826	260.264	-1.17607	0.155323	1.8481e-14	7.3924e-14	239.597
SPNCRNA.1405	II	-	1013315	1013115	1013515	II:1013115-1013515	prp2-antisense-1	IIM	2.82214	11.1656	0.000833298	0.00615022	1	181.09	-0.303139	0.144003	0.0228276	0.0448758	127.814	0.14053	0.134596	0.162925	0.342758	361.059	-0.729686	0.123026	8.36129e-10	5.1007e-09	68.5635	-0.132995	0.164956	0.203131	0.376306	60.9458	0.0015529	0.0817334	0.949563		413.561	-0.120592	0.138704	0.213186	0.417098	190.764	-1.10916	0.170772	4.11928e-11	1.07803e-10	178.656
SPNCRNA.1415	II	-	1150424	1150224	1150624	II:1150224-1150624	SPNCRNA.1415	IIM	6.30465	28.1816	1.10448e-07	7.93905e-06	1	183.797	1.15299	0.170357	1.25166e-12	2.59176e-11	191.298	0.616371	0.162647	1.08135e-05	0.00050371	347.505	-0.210104	0.129965	0.0887791	0.111381	87.887	0.138731	0.149334	0.184252	0.355002	94.4694	0.0325392	0.0851932	0.335397	0.811807	534.304	0.168062	0.162162	0.109753	0.287106	109.034	2.13458	0.309355	7.72246e-13	2.49092e-12	341.235
SPSNORNA.21	II	+	1308634	1308434	1308834	II:1308434-1308834	snoU14	IIM	2.90705	17.7748	2.48656e-05	0.000517095	1	702.354	-0.29893	0.319948	0.162141	0.236772	487.457	0.0850924	0.155525	0.385357	0.584127	441.603	0.940222	0.148011	3.3723e-11	3.03674e-10	179.138	0.454645	0.231042	0.0044602	0.0361654	181.036	0.0194338	0.0871084	0.231427	0.757952	610.751	0.000373239	0.134439	0.997368	0.998433	207.633	2.17311	0.191579	1.62048e-30	5.06516e-28	439.869
SPNCRNA.15	II	-	1329046	1328846	1329246	II:1328846-1329246	prl15	IIM	7.41495	40.7941	1.69142e-10	3.60818e-08	1	229.014	-0.0317976	0.120987	0.781564	0.837171	183.917	0.0853566	0.135291	0.381538	0.580348	563.756	-0.555249	0.20732	0.00261731	0.0043351	81.9731	-0.565155	0.216231	0.000687438	0.0138181	93.0594	-0.0739345	0.117306	0.0714968	0.512528	466.074	0.107205	0.133992	0.25887	0.462891	277.266	-1.2583	0.174697	2.26565e-13	7.9443e-13	282.422
SPBC83.19c	II	-	1541452	1541252	1541652	II:1541252-1541652	SPBC83.19c	IIM	11.0538	16.0426	6.19337e-05	0.00096596	1	184.457	0.467993	0.150448	0.00076707	0.00228554	167.061	0.247906	0.178269	0.0388553	0.140168	262.912	0.23216	0.126538	0.0545756	0.0709796	77.3059	-0.083053	0.138778	0.381182	0.563354	77.2121	-0.0298314	0.0841554	0.372395	0.82955	310.418	0.611619	0.210462	0.000235351	0.00809753	229.176	-0.927687	0.183722	2.83815e-07	4.93761e-07	211.974
SPNCRNA.352	II	+	1542196	1541996	1542396	II:1541996-1542396	SPNCRNA.352	IIM	10.9449	15.462	8.41816e-05	0.0012102	1	123.471	1.08026	0.312015	3.97287e-05	0.000167704	132.439	0.0151698	0.121558	0.869608	0.929771	301.047	-0.556399	0.125198	3.55631e-06	1.0145e-05	58.2228	-0.129913	0.170922	0.211065		67.9221	-0.0355366	0.0898555	0.222922		464.065	0.448344	0.230186	0.00396568	0.0453178	79.8955	1.365	0.276039	3.22595e-07	5.58122e-07	190.822
SPBC29B5.02c	II	-	1550293	1550093	1550493	II:1550093-1550493	isp4	IIM	2.49187	13.4642	0.000243156	0.00254833	1	621.869	0.120655	0.211791	0.495675	0.58985	451.94	0.381883	0.344558	0.0183829	0.0879382	394.418	1.25717	0.12432	5.73555e-25	9.41204e-22	145.591	1.30595	0.194651	1.17639e-12	5.62787e-09	142.676	0.662834	0.523971	0.00344605	0.123935	484.314	0.664053	0.210327	0.00010152	0.00443795	184.66	3.06028	0.256069	5.28427e-34	4.33574e-31	425.29
SPNCRNA.1443	II	+	1554843	1554643	1555043	II:1554643-1555043	SPNCRNA.1443	IIM	1.83117	7.49503	0.00618693	0.0244613	1	198.362	0.929269	0.147646	4.62468e-11	6.97848e-10	196.163	0.441636	0.148883	0.000357033	0.0059367	296.966	0.375611	0.143651	0.0053946	0.00845717	92.4324	0.144698	0.155295	0.172588	0.339359	94.1651	0.0430422	0.0908197	0.216206	0.751964	612.649	-0.0325542	0.127731	0.713025	0.83647	109.59	2.52912	0.394336	1.13511e-11	3.16655e-11	239.051
SPBC1D7.02c	II	+	1752100	1751900	1752300	II:1751900-1752300	scr1	IIM	1.85822	7.68868	0.00555684	0.0228103	1	235.989	0.143313	0.117012	0.198294	0.280638	161.371	0.547363	0.161016	5.73345e-05	0.00159565	259.35	0.490815	0.129214	6.86313e-05	0.000155665	77.6268	0.0668331	0.135924	0.490078	0.657468	77.5924	0.0398284	0.0892962	0.243862	0.768631	362.45	-0.0372051	0.122763	0.674958	0.810493	229.722	-0.260642	0.174333	0.128449	0.144077	221.332
SPBC9B6.03	II	+	1817454	1817254	1817654	II:1817254-1817654	SPBC9B6.03	IIM	2.65419	15.0719	0.00010349	0.00139669	1	271.718	-0.432021	0.131878	0.000489084	0.00154641	164.551	0.223581	0.161217	0.0492483	0.161368	184.31	1.04424	0.170556	1.31955e-10	1.00018e-09	78.7566	0.012534	0.130089	0.894036	0.941679	78.7319	-0.027998	0.0826991	0.411602	0.849703	241.103	0.359705	0.215763	0.0109174	0.0791207	243.569	-0.978103	0.168404	3.8069e-09	7.91526e-09	207.134
SPNCRNA.388	II	+	2115592	2115392	2115792	II:2115392-2115792	SPNCRNA.388	IIM	1.92284	5.86286	0.0154636	0.0458508	1	63.4419	0.150969	0.270776	0.447575	0.544254	63.1855	0.0185847	0.154291	0.834307	0.908142	169.014	-0.687743	0.166352	1.02109e-05	2.68098e-05	29.8564	-0.0535392	0.175714	0.493093		33.6056	-0.00654272	0.0843282	0.678801		232.759	-0.191161	0.187194	0.0836287	0.249369	82.7307	-0.97056	0.241308	3.41038e-05	4.92103e-05	82.8757
SPBC23G7.11	II	+	2120231	2120031	2120431	II:2120031-2120431	mag2	IIM	2.43311	9.71775	0.00182497	0.0108823	1	160.71	0.291899	0.162555	0.0473481	0.0844776	169.853	-0.216356	0.141263	0.0425877	0.148155	332.099	-0.26271	0.122402	0.0252685	0.0350957	72.7722	-0.626246	0.196389	0.00010812	0.00620012	96.6111	-0.0581914	0.113642	0.0146732	0.265967	428.076	0.648735	0.244016	0.00038522	0.010767	92.9085	1.35438	0.252527	3.63567e-08	6.89926e-08	258.393
SPNCRNA.1512	II	+	2417501	2417301	2417701	II:2417301-2417701	pvg3-antisense-1	IIM	3.09416	7.41732	0.00645988	0.0251437	1	342.705	-0.249414	0.124207	0.0329111	0.0618134	279.927	-0.0119374	0.12131	0.896891	0.943203	268.822	1.17803	0.145894	8.56419e-17	6.22024e-15	138.662	0.337809	0.199035	0.0134816	0.0703109	118.597	-0.00258071	0.0817899	0.911935	0.991382	347.529	0.284544	0.175319	0.019113	0.110263	155.633	1.34039	0.195545	3.28634e-12	9.78745e-12	400.118
SPNCRNA.1525	II	-	2543249	2543049	2543449	II:2543049-2543449	psm1-antisense-1	IIM	3.28041	17.2069	3.3522e-05	0.000637014	1	298.392	0.258486	0.12083	0.0237549	0.0465039	266.925	0.140926	0.134213	0.162453	0.342094	272.359	1.07472	0.150278	1.22319e-13	2.49349e-12	154.145	0.429339	0.21235	0.00453494	0.0364293	115.304	0.0287403	0.0873409	0.29068	0.789744	323.031	0.146156	0.167649	0.152955	0.347693	126.832	2.48868	0.280137	8.74135e-20	9.82504e-19	414.036
SPNCRNA.1530	II	-	2580400	2580200	2580600	II:2580200-2580600	SPNCRNA.1530	IIM	9.66217	8.40416	0.00374364	0.0175312	1	127.946	1.43009	0.281196	1.9321e-08	1.73969e-07	138.474	0.641696	0.179555	2.26563e-05	0.000795758	227.326	0.49532	0.140084	0.00018753	0.000391773	60.2311	0.0563836	0.147348	0.555962		63.9686	0.0350066	0.0909214	0.191011		429.415	-0.0601334	0.121628	0.503609	0.68053	91.9602	1.61835	0.284443	3.34785e-09	7.00965e-09	198.618
SPBC25B2.08	II	+	2611366	2611166	2611566	II:2611166-2611566	SPBC25B2.08	IIM	1.97512	8.40641	0.003739	0.0175237	1	219.702	-0.116913	0.1238	0.317528	0.413051	148.667	0.256956	0.148069	0.0221976	0.0991121	232.82	0.494605	0.136865	0.000140231	0.000301341	65.6481	-0.043495	0.140329	0.646988		71.5327	0.0312191	0.0866673	0.309089		559.546	-0.0683217	0.13058	0.452746	0.640536	176.934	-0.412946	0.182847	0.0212976	0.0255431	199.176
SPBC19C7.04c	II	-	2825251	2825051	2825451	II:2825051-2825451	SPBC19C7.04c	IIM	2.43538	12.7552	0.000355014	0.00338775	1	283.709	0.267961	0.123906	0.0218678	0.0431701	249.743	0.0603443	0.183366	0.392693	0.589996	243.877	0.991876	0.159199	7.49273e-11	6.07939e-10	87.4919	0.651555	0.194673	6.19835e-05	0.00559489	83.7151	0.852586	0.21009	2.09091e-06	0.0100029	369.526	0.722504	0.181933	4.72993e-06	0.000845986	102.182	2.78591	0.407095	5.76101e-13	1.89931e-12	269.666
SPNCRNA.1564	II	-	2934727	2934527	2934927	II:2934527-2934927	SPBC1703.11-antisense-1	IIM	2.24732	8.13597	0.00433957	0.019338	1	196.473	0.243792	0.131244	0.0475814	0.0848015	168.111	-0.0547694	0.11794	0.554666	0.719259	408.289	-0.770366	0.126056	2.41563e-10	1.69585e-09	66.5155	-0.0340963	0.137177	0.721275		72.5849	-0.014984	0.0803639	0.627429		521.835	-0.256204	0.154682	0.0223467	0.120072	220.309	-1.03568	0.168046	4.12901e-10	9.59732e-10	228.507
SPNCRNA.413	II	+	3150075	3149875	3150275	II:3149875-3150275	SPNCRNA.413	IIM	2.60168	6.01186	0.01421	0.0433324	1	151.441	0.295196	0.177236	0.0614568	0.105465	144.447	-0.12189	0.129808	0.213137	0.403774	534.976	-0.932392	0.186923	9.48692e-08	3.68693e-07	51.7851	-0.104332	0.171916	0.285578		68.1398	-0.0596225	0.107323	0.0803495		651.557	-0.0714714	0.137142	0.430046	0.619501	139.811	-0.318493	0.191899	0.0900276	0.102416	203.971
SPBC13A2.04c	II	-	3405575	3405375	3405775	II:3405375-3405775	ptr2	IIM	2.0372	9.28494	0.00231045	0.0128287	1	323.533	0.194583	0.116631	0.0796333	0.131434	282.481	0.083706	0.159909	0.386726	0.585123	312.662	0.71629	0.139527	7.40038e-08	2.93866e-07	96.6436	0.30341	0.188111	0.0195009	0.0874344	92.2239	0.497184	0.234226	0.00126741	0.0721821	404.436	0.432572	0.182674	0.00185165	0.0292984	115.501	2.89874	0.266871	2.28533e-28	3.48858e-26	318.831
SPBC887.16	II	+	3574869	3574669	3575069	II:3574669-3575069	SPBC887.16	IIM	2.58549	8.73877	0.00311515	0.0155748	1	167.182	0.610287	0.165512	6.26516e-05	0.000250149	156.122	0.304479	0.159997	0.0109089	0.0624125	243.178	0.310849	0.13132	0.012837	0.0188001	63.7331	0.0834601	0.151364	0.395911		73.2987	0.027329	0.0844383	0.383275		547.623	0.0714315	0.137711	0.439387	0.628681	89.3685	2.02829	0.315006	2.11798e-11	5.72823e-11	213.903
SPSNORNA.27	II	-	3654333	3654133	3654533	II:3654133-3654533	snoR47	IIM	1.89879	8.18292	0.00422867	0.0189717	1	393.859	-1.05763	0.119487	1.09186e-19	7.23936e-18	277.074	-0.558226	0.205542	0.00054574	0.00824005	231.378	0.846621	0.158374	1.85426e-08	8.30244e-08	83.1498	-0.0256862	0.135448	0.790284	0.875775	94.5464	0.0159203	0.0802332	0.615375	0.928922	394.807	0.457654	0.175005	0.000849135	0.0180578	104.305	1.44347	0.256517	5.78874e-09	1.17748e-08	282.252
SPNCRNA.1660	II	-	4049029	4048829	4049229	II:4048829-4049229	SPBC215.10-antisense-1	IIM	2.05031	6.94534	0.0084038	0.0302758	1	209.015	-0.00133375	0.13022	0.990446	0.993017	163.122	0.193526	0.150549	0.0734568	0.2068	389.96	-0.468169	0.11746	3.65447e-05	8.70073e-05	71.6817	-0.093956	0.146602	0.344057	0.527385	82.9019	-0.0295374	0.0831236	0.391718	0.838408	580.382	0.0647115	0.137302	0.475738	0.659565	179.501	-0.571507	0.179317	0.00119539	0.00155593	242.314
SPBC1347.11	II	+	4081869	4081669	4082069	II:4081669-4082069	sro1	IIM	1.9157	8.31379	0.00393451	0.0180938	1	313.949	-0.196079	0.128075	0.103565	0.163689	175.514	0.111915	0.131416	0.258237	0.453098	289.384	-0.0121237	0.120152	0.914286	0.925226	63.7207	0.166678	0.177666	0.132715		68.3819	0.0475068	0.0986157	0.111178		666.795	-0.162783	0.159282	0.116878	0.296994	102.409	1.52026	0.382135	1.493e-05	2.22527e-05	198.357
SPNCRNA.1670	II	+	4109027	4108827	4109227	II:4108827-4109227	SPNCRNA.1670	IIM	5.05951	22.4581	2.14782e-06	8.25788e-05	1	132.833	1.04247	0.230617	6.80725e-07	4.37637e-06	128.954	0.0873275	0.13676	0.369939	0.569119	178.492	0.311225	0.155575	0.0316822	0.0431456	52.7413	0.0141061	0.151162	0.876866		63.1081	-0.0330208	0.0893058	0.235168		411.043	0.714876	0.221932	6.72014e-05	0.00350194	65.5451	3.22898	0.36269	8.74054e-20	9.82504e-19	213.885
SPNCRNA.451	III	+	49802	49602	50002	III:49602-50002	SPNCRNA.451	III	4.3523	31.1506	2.3876e-08	2.4291e-06	1	285.476	0.904841	0.124961	7.0692e-14	1.90173e-12	218.206	0.957223	0.14758	4.89937e-12	1.07264e-08	368.066	-0.0897488	0.126556	0.455964	0.495268	92.1195	0.375075	0.191069	0.00673859	0.0465802	96.1798	0.38736	0.250201	0.00399607	0.13094	451.637	0.399457	0.18756	0.00366096	0.0433115	145.556	1.59418	0.211104	1.54085e-14	6.23078e-14	331.232
SPCC757.13	III	+	77080	76880	77280	III:76880-77280	SPCC757.13	III	2.26073	11.2438	0.00079891	0.00598323	1	173.11	0.10124	0.145902	0.454771	0.551472	156.733	0.123248	0.14115	0.220582	0.411349	284.958	-0.194138	0.126472	0.107506	0.132695	58.6444	0.0324228	0.154091	0.725247		68.3949	0.00422553	0.0805098	0.88487		584.808	-0.325595	0.163532	0.00753475	0.0631841	82.9046	1.7935	0.477612	2.65202e-05	3.86755e-05	190.812
SPNCRNA.1126	III	-	289992	289792	290192	III:289792-290192	SPCC553.08c-antisense-1	III	1.8646	6.40334	0.0113906	0.0375129	1	210.668	-0.21703	0.124531	0.0661311	0.11218	179.387	-0.0753341	0.118305	0.416228	0.611117	596.269	-0.578292	0.239714	0.00506728	0.00799558	87.6957	-0.402274	0.197488	0.0049647	0.0386222	89.6794	-0.337756	0.231311	0.00460573	0.144959	540.445	-0.321783	0.15459	0.00620496	0.0569019	307.492	-1.49852	0.137377	3.86353e-28	5.51309e-26	272.531
SPNCRNA.1137	III	+	394357	394157	394557	III:394157-394557	ubp16-antisense-1	III	3.37675	18.7245	1.51033e-05	0.000351683	1	169.524	0.231033	0.160326	0.112047	0.174864	171.865	-0.421284	0.144009	0.000458896	0.00719339	525.384	-0.706667	0.187867	4.30205e-05	0.000101141	72.0254	-0.217517	0.181123	0.0654439	0.186262	79.0665	-0.277748	0.261649	0.00839165	0.202183	443.933	0.187019	0.172327	0.0841409	0.250226	231.356	-1.21623	0.180718	8.39361e-12	2.38819e-11	243.475
SPCC1183.12	III	-	604366	604166	604566	III:604166-604566	spo13	III	1.8236	6.03573	0.0140192	0.0429527	1	176.369	0.50206	0.150942	0.000331376	0.00110358	189.56	0.0156819	0.114644	0.870829	0.930305	341.747	-0.0172591	0.112979	0.873258	0.888554	86.2219	-0.0355464	0.13284	0.717774	0.826558	96.9939	-0.00846862	0.078737	0.787183	0.97462	356.163	0.302575	0.181795	0.0155202	0.0970528	105.593	1.88528	0.280589	3.63603e-12	1.07897e-11	330.958
SPNCRNA.1160	III	+	815167	814967	815367	III:814967-815367	SPCC1393.09c-antisense-1	III	3.20169	9.78486	0.00175954	0.0105589	1	222.025	0.0663228	0.121198	0.564628	0.655156	203.855	-0.297174	0.150876	0.0109439	0.0624498	330.107	-0.232444	0.123347	0.048634	0.0637956	80.1495	-0.0695118	0.135098	0.473163	0.642523	82.4221	-0.0311802	0.0848436	0.346853	0.815672	491.076	0.105598	0.137052	0.276921	0.478603	87.9982	2.22311	0.400585	3.74326e-09	7.79034e-09	261.447
SPCPB16A4.06c	III	-	956012	955812	956212	III:955812-956212	SPCPB16A4.06c	III	1.68678	6.43691	0.0111773	0.0370504	1	226.086	0.62848	0.125588	1.55637e-07	1.14018e-06	219.974	0.240431	0.136261	0.024138	0.10437	375.491	-0.364475	0.137229	0.0048144	0.00762038	94.1897	0.460633	0.201858	0.00230514	0.0248935	90.9455	0.0284602	0.0832414	0.399965	0.84278	328.531	0.136795	0.152545	0.17157	0.368387	133.337	1.1374	0.278316	1.6789e-05	2.48934e-05	299.115
SPCC550.07	III	+	1196729	1196529	1196929	III:1196529-1196929	SPCC550.07	III	3.13023	20.1198	7.27379e-06	0.000199868	1	125.984	1.10291	0.606789	0.00297566	0.00749948	144.532	0.0716804	0.123613	0.444264	0.633643	312.589	-0.364795	0.123002	0.00192326	0.00327138	67.8768	-0.16105	0.165776	0.138541	0.294802	73.468	0.00353149	0.0786734	0.910131		490.787	0.108356	0.145346	0.257555	0.461518	87.7872	2.04372	0.462584	1.10916e-06	1.8215e-06	200.614
SPCC550.10	III	+	1204315	1204115	1204515	III:1204115-1204515	atd3	III	2.31332	11.7423	0.000610971	0.00498809	1	195.749	0.261522	0.144691	0.0502017	0.0889884	194.411	-0.179795	0.133578	0.0795456	0.217172	452.259	-0.527019	0.127193	1.41842e-05	3.6403e-05	85.0957	-0.0670731	0.134016	0.486207	0.653926	86.1268	-0.0403849	0.0880176	0.262709	0.776396	546.875	0.10507	0.147966	0.272473	0.475182	110.691	0.891691	0.216689	2.50555e-05	3.66698e-05	270.252
SPCC338.18	III	-	1340628	1340428	1340828	III:1340428-1340828	SPCC338.18	III	2.43009	11.7159	0.000619677	0.00502813	1	167.027	0.91804	0.19632	3.65981e-07	2.50762e-06	178.291	0.0726669	0.143223	0.45406	0.641256	389.002	-0.640447	0.121661	4.86988e-08	2.01043e-07	77.0787	0.0259969	0.132521	0.784304	0.870762	84.3199	-0.0179502	0.0799437	0.585442	0.920998	461.146	0.0874484	0.131924	0.348236	0.548193	118.329	0.687187	0.223477	0.00156284	0.00201939	243.575
SPCC1281.04	III	+	1386524	1386324	1386724	III:1386324-1386724	SPCC1281.04	III	2.13215	7.92957	0.00486332	0.020911	1	173.933	0.0497083	0.14442	0.711277	0.780348	179.942	-0.430989	0.143534	0.000342786	0.00586306	357.286	-0.419785	0.132186	0.000828386	0.00152141	81.5554	-0.388745	0.197433	0.00610104	0.0438249	87.9812	-0.498363	0.209972	0.000621959	0.0479912	374.719	0.500293	0.223351	0.00174446	0.0286735	118.158	0.374046	0.218012	0.0791062	0.0904938	255.781
SPCC188.12	III	+	1504862	1504662	1505062	III:1504662-1505062	spn6	III	3.89694	26.3112	2.90599e-07	1.84782e-05	1	180.694	0.0644761	0.138221	0.620552	0.703142	189.821	-0.262949	0.143017	0.01766	0.0857748	231.148	0.574444	0.14674	3.39425e-05	8.12837e-05	82.0822	-0.191022	0.17464	0.0928715	0.229492	80.9159	-0.0470019	0.0924778	0.197353	0.737032	289.812	0.752773	0.214303	2.47765e-05	0.00203239	85.9161	2.00595	0.317306	4.72386e-11	1.22802e-10	265.326
SPNCRNA.51	III	+	1514062	1513862	1514262	III:1513862-1514262	prl51	III	3.07188	11.0105	0.00090597	0.00656928	1	180.54	1.28233	0.173766	1.31641e-14	3.982e-13	193.587	0.311929	0.16349	0.010202	0.0599347	336.189	0.105129	0.118918	0.355584	0.393933	84.967	0.0744554	0.139563	0.445534	0.619405	100.872	0.00169962	0.0787825	0.956767	0.998392	505.903	0.316446	0.216589	0.0180658	0.106577	118.477	1.45023	0.235424	2.9035e-10	6.87292e-10	327.187
SPCC584.13	III	+	1516197	1515997	1516397	III:1515997-1516397	SPCC584.13	III	1.95097	8.56535	0.0034262	0.0166722	1	241.671	0.0541906	0.1283	0.655667	0.731566	157.595	0.194841	0.138016	0.062956	0.188724	328.495	-0.385991	0.118846	0.000713152	0.00132685	75.3731	-0.04882	0.135189	0.610468	0.749521	71.6041	0.020456	0.0819057	0.509495		504.804	-0.144387	0.134589	0.139035	0.328549	208.996	-0.875537	0.170916	1.81708e-07	3.23497e-07	229.12
SPNCRNA.1205	III	+	1559743	1559543	1559943	III:1559543-1559943	SPNCRNA.1205	III	4.97181	16.1889	5.733e-05	0.000906993	1	134.827	0.832222	0.257777	0.000166154	0.000601563	148.205	0.0100011	0.113839	0.912453	0.953236	270.602	0.670434	0.139566	4.62972e-07	1.56405e-06	63.568	-0.10242	0.159371	0.305584		72.3663	-0.049552	0.0966868	0.148322		277.222	0.853957	0.279374	8.021e-05	0.00390117	87.1736	1.8522	0.376568	1.53174e-07	2.74259e-07	222.394
SPCC417.02	III	-	1669944	1669744	1670144	III:1669744-1670144	dad5	III	4.08976	31.2962	2.21508e-08	2.2888e-06	1	240.561	1.14132	0.141727	8.12663e-17	3.60427e-15	223.849	0.865826	0.166421	1.19905e-08	2.81263e-06	328.626	0.529968	0.127098	1.28868e-05	3.3329e-05	79.6013	0.582654	0.638296	0.00879292	0.05537	88.3881	0.713449	0.220716	5.20216e-05	0.0329071	292.89	0.710012	0.189827	1.21928e-05	0.00131005	135.453	1.60408	0.279163	2.36681e-09	5.04408e-09	239.46
SPNCRNA.1215	III	-	1671883	1671683	1672083	III:1671683-1672083	SPCC417.03-antisense-1	III	2.05013	9.40495	0.002164	0.0121792	1	313.642	0.870792	0.151075	1.32391e-09	1.50609e-08	229.375	0.630271	0.156532	4.89958e-06	0.000266778	342.68	-0.0016202	0.125287	0.988249	0.989908	82.6521	0.54234	0.206621	0.00074323	0.0143952	95.3589	0.373308	0.265444	0.00496712	0.152325	543.278	0.137594	0.152781	0.170466	0.366875	143.086	1.12272	0.325434	0.000238093	0.000324107	278.38
SPCC417.06c	III	-	1677093	1676893	1677293	III:1676893-1677293	mug27	III	2.89547	8.70248	0.00317778	0.0158005	1	227.629	0.277345	0.133356	0.0260409	0.0504522	199.391	0.231613	0.176143	0.0499865	0.163015	321.251	-0.205071	0.120046	0.0750037	0.0955783	98.8851	-0.134574	0.154898	0.196323	0.369331	95.8132	-0.0157259	0.0803887	0.610668	0.927062	362.325	0.176765	0.151587	0.0914265	0.262639	356.801	-1.10408	0.231268	7.26219e-07	1.21326e-06	289.349
SPCC417.10	III	+	1694169	1693969	1694369	III:1693969-1694369	dal51	III	1.66753	6.36974	0.0116083	0.0379998	1	225.362	-0.200573	0.121697	0.0828411	0.135829	187.197	-0.111121	0.127585	0.253455	0.447859	521.927	-0.926476	0.155411	4.40872e-10	2.84954e-09	76.154	-0.136131	0.151422	0.191663	0.364	80.1056	-0.0571611	0.100124	0.133037	0.636711	612.753	-0.169775	0.155047	0.103558	0.280628	196.937	-0.874371	0.166934	1.08892e-07	1.97504e-07	263.16
SPCC1450.07c	III	-	1736500	1736300	1736700	III:1736300-1736700	dao1	III	1.92169	8.14573	0.00431628	0.0192472	1	288.727	0.527471	0.119922	3.95293e-06	2.09419e-05	259.15	0.31936	0.146131	0.00566962	0.0406582	358.334	0.188433	0.124286	0.112274	0.13796	115.454	0.120698	0.157774	0.24211	0.42272	106.53	0.0371769	0.0897888	0.228761	0.757952	398.547	0.110904	0.138644	0.251533	0.456359	129.447	1.88954	0.238667	4.78093e-16	2.45748e-15	362.389
SPCC1442.01	III	+	1765913	1765713	1766113	III:1765713-1766113	ste6	III	2.04307	9.27813	0.00231906	0.0128336	1	150.885	1.18603	0.224675	1.0855e-08	1.03431e-07	154.29	0.062557	0.128694	0.511404	0.685303	229.539	0.41321	0.134286	0.00118368	0.00209595	75.779	-0.145507	0.154699	0.169155	0.335505	80.5125	-0.0107202	0.0781429	0.746384	0.965174	284.193	0.610765	0.241195	0.000642929	0.0148539	131.468	0.476251	0.218286	0.026028	0.0309507	224.649
SPCC1223.09	III	-	1857150	1856950	1857350	III:1856950-1857350	SPCC1223.09	III	1.97057	8.61238	0.00333886	0.0162981	1	377.105	-0.43393	0.12596	0.000249795	0.000863887	293.237	-0.134722	0.172576	0.191836	0.378485	287.749	0.541418	0.15039	0.00012698	0.000274899	100.128	0.145166	0.154849	0.171016	0.337517	98.7166	0.0722114	0.116827	0.0714551	0.512528	376.398	0.17327	0.164826	0.100943	0.276278	122.596	2.24034	0.254659	2.26749e-19	2.28336e-18	327.272
SPNCRNA.1236	III	+	1859963	1859763	1860163	III:1859763-1860163	SPNCRNA.1236	III	1.61372	6.01203	0.0142087	0.0433324	1	284.65	-0.531736	0.129739	1.44516e-05	6.71817e-05	198.605	0.274407	0.137022	0.0115154	0.0649769	274.045	0.273151	0.131679	0.0289958	0.0397263	85.5418	-0.0680939	0.134666	0.467721	0.639125	91.4714	0.0327612	0.0846891	0.34428	0.815672	299.229	0.271665	0.182755	0.0258863	0.130545	273.126	-0.854802	0.161313	7.98861e-08	1.46268e-07	247.548
SPCC74.04	III	+	1935474	1935274	1935674	III:1935274-1935674	SPCC74.04	III	2.59695	14.3785	0.000149501	0.0018074	1	168.807	0.463804	0.160569	0.00161288	0.00436755	150.383	0.0785203	0.123534	0.40475	0.601611	313.697	-0.745738	0.130963	3.13516e-09	1.66498e-08	66.2719	-0.0440995	0.138718	0.640198		69.0071	0.0149567	0.0813881	0.606667		689.056	-0.12873	0.155219	0.192133	0.394195	81.5435	1.81167	0.378728	3.04819e-07	5.27924e-07	209.201
SPCC576.01c	III	-	2079421	2079221	2079621	III:2079221-2079621	xan1	III	3.80545	27.907	1.27289e-07	9.05117e-06	1	301.888	0.519065	0.118809	4.71976e-06	2.45099e-05	282.653	0.139569	0.161727	0.187045	0.372728	365.643	-0.00643756	0.139711	0.960043	0.965337	95.8391	0.545727	0.193696	0.000430377	0.0108938	100.125	0.137304	0.243125	0.0196205	0.297039	563.844	0.0455325	0.129456	0.613235	0.765313	129.255	2.76162	0.319475	4.63911e-19	4.34396e-18	327.071
SPCC830.04c	III	-	2186723	2186523	2186923	III:2186523-2186923	mug128	III	2.67283	6.47968	0.0109115	0.0364515	1	259.833	0.341285	0.131189	0.00549322	0.0130218	250.168	0.103853	0.135858	0.296818	0.493544	269.029	0.86555	0.147708	8.95276e-10	5.42622e-09	145.538	0.23045	0.184326	0.0554009	0.167746	107.631	0.0248187	0.0846601	0.39011	0.838138	302.854	0.135035	0.167543	0.176896	0.376133	121.243	2.86949	0.274245	1.479e-26	1.22888e-24	388.828
SPCC965.13	III	+	2310096	2309896	2310296	III:2309896-2310296	SPCC965.13	III	1.95298	8.62273	0.00331994	0.0162508	1	159.129	1.52663	0.466299	4.80627e-05	0.000198667	166.399	0.360192	0.151317	0.00271665	0.0251664	260.004	0.509164	0.138338	0.000103139	0.000226574	73.7423	0.0472284	0.135726	0.623679	0.758048	74.6083	0.0182119	0.0862179	0.328896	0.809487	367.99	0.527133	0.217116	0.00107124	0.0206268	91.5625	2.40975	0.514478	2.81509e-07	4.90269e-07	204.803
SPCC70.04c	III	-	2352568	2352368	2352768	III:2352368-2352768	SPCC70.04c	III	2.31666	11.7209	0.000618022	0.00502086	1	326.196	-0.776628	0.125296	1.10956e-10	1.57986e-09	184.493	0.0815477	0.126296	0.392713	0.589996	268.985	0.202234	0.124942	0.0905036	0.113328	69.5727	-0.00654048	0.135602	0.941581	0.97164	71.4122	0.0166957	0.0813083	0.561944		585.579	-0.30555	0.165393	0.0109997	0.0796298	138.697	0.233187	0.196825	0.227329	0.248532	215.601
SPNCRNA.519	III	+	2362179	2361979	2362379	III:2361979-2362379	SPNCRNA.519	III	2.07545	8.80362	0.00300634	0.0152111	1	277.434	-0.414724	0.120279	0.000279505	0.00095258	182.811	0.0795824	0.123968	0.399166	0.595787	281.923	-0.0904765	0.121977	0.436924	0.476383	69.7327	-0.0298889	0.136862	0.750307	0.846972	77.4099	0.0021737	0.0784968	0.946027	0.998392	653.772	-0.121739	0.149236	0.218722	0.422332	148.572	0.0441845	0.178975	0.802725	0.816659	213.766
SPCC569.09	III	+	2413905	2413705	2414105	III:2413705-2414105	SPCC569.09	III	2.50053	13.4465	0.000245469	0.0025582	1	211.889	0.192097	0.132102	0.120447	0.185243	206.594	-0.328887	0.13756	0.00328524	0.0286553	261.834	0.149993	0.125878	0.213121	0.248213	78.5276	-0.279075	0.183562	0.0256337	0.101897	92.8119	-0.379524	0.242005	0.00354879	0.123935	455.58	0.928405	0.263843	1.4905e-05	0.00141835	86.7439	1.96142	0.283924	1.00519e-12	3.20451e-12	319.79
[truncated: 4 more columns]

## Sheet: Early_Q_genes_ORF
Geneid	Chr	Start	End	Strand	gene_name	chromosome	T1_T0_SMT0_logFC	T1_T0_SMT0_LR	T1_T0_SMT0_PValue	T1_T0_SMT0_FDR	T1_T0_SMT0_DE	baseMean_H3	log2FoldChange_H3	lfcSE_H3	pvalue_H3	padj_H3	baseMean_H3K4me3	log2FoldChange_H3K4me3	lfcSE_H3K4me3	pvalue_H3K4me3	padj_H3K4me3	baseMean_H3K9ac	log2FoldChange_H3K9ac	lfcSE_H3K9ac	pvalue_H3K9ac	padj_H3K9ac	baseMean_H3K9me2	log2FoldChange_H3K9me2	lfcSE_H3K9me2	pvalue_H3K9me2	padj_H3K9me2	baseMean_H3K9me3	log2FoldChange_H3K9me3	lfcSE_H3K9me3	pvalue_H3K9me3	padj_H3K9me3	baseMean_MyC	log2FoldChange_MyC	lfcSE_MyC	pvalue_MyC	padj_MyC	baseMean_RNAPolIIS2	log2FoldChange_RNAPolIIS2	lfcSE_RNAPolIIS2	pvalue_RNAPolIIS2	padj_RNAPolIIS2	baseMean_RNAPolIIS5	log2FoldChange_RNAPolIIS5	lfcSE_RNAPolIIS5
SPNCRNA.602	I	50851	51545	-	SPNCRNA.602	IL	3.02663	16.2243	5.62664e-05	0.000896601	1	639.436	-0.239293	0.112417	0.00750391	0.0367167	321.137	0.117909	0.112332	0.288164	0.312665	1425.27	0.105009	0.143019	0.0860664	0.34285	221.117	-1.00058e-05	0.00144267	0.0618716	0.99977	187.845	-0.252909	0.170599	0.0251789	0.0979492	944.77	-1.08154	0.11335	1.53487e-22	1.01071e-20	482.892	0.326146	0.296056	0.0320942	0.0808307	383.766	0.912456	0.249199
SPAC1F8.04c	I	92387	93931	-	SPAC1F8.04c	IL	3.29545	20.4256	6.19933e-06	0.000181399	1	1612.67	-0.122929	0.0738862	0.0575272	0.171863	599.845	1.43665	0.0960428	2.10011e-51	5.0288e-50	1911.4	0.0686137	0.0945138	0.251917	0.585686	500.387	2.19334e-06	0.00144263	0.750502	0.99977	481.99	0.0463596	0.100813	0.543295	0.705708	1214.05	0.493524	0.11282	4.30256e-06	1.13148e-05	1411.95	0.306781	0.0931247	0.000312263	0.00199086	1096.23	0.56515	0.0869569
SPNCRNA.607	I	99046	101140	-	fta5-antisense-1	IL	2.44291	11.8835	0.000566326	0.00472868	1	1383.81	0.0667612	0.08173	0.334526	0.545209	564.667	1.30262	0.157364	3.00334e-17	9.24158e-17	2944.71	0.0315576	0.0948464	0.603165	0.848855	468.314	-1.50644e-06	0.00144264	0.81619	0.99977	427.735	-0.231144	0.121119	0.0146633	0.066971	1522.55	-0.16522	0.0878955	0.0514422	0.0687584	1324.09	0.170387	0.109182	0.070151	0.14418	1081.99	0.304377	0.10964
SPAC11D3.19	I	106893	108361	+	SPAC11D3.19	IL	2.67652	14.3678	0.000150354	0.0018078	1	1030.52	0.888478	0.134919	2.27345e-12	1.91961e-10	489.271	1.69739	0.164891	9.71911e-26	5.29366e-25	2182.13	0.0123062	0.0859094	0.818024	0.943664	370.109	1.42003e-05	0.00144269	0.0120333	0.417797	327.307	0.299591	0.148227	0.00716405	0.0416071	986.397	0.733301	0.131255	4.30168e-09	1.96303e-08	1113.96	0.710839	0.159499	6.21909e-07	1.0156e-05	917.27	0.764588	0.12854
SPAC11D3.03c	I	110904	112046	-	SPAC11D3.03c	IL	4.17973	31.8961	1.62647e-08	1.79264e-06	1	991.889	0.175768	0.0986901	0.0279875	0.100893	426.866	1.3589	0.19461	5.54119e-13	1.26477e-12	2466.71	-0.0928897	0.127104	0.125045	0.412649	331.603	3.4027e-06	0.00144266	0.529767	0.99977	297.702	-0.0161427	0.107602	0.839462	0.912326	1514.32	-0.81327	0.0984316	2.10931e-17	4.90806e-16	1001.87	0.367176	0.126421	0.000797923	0.00424142	930.301	0.195551	0.0991677
SPAC11D3.16c	I	140381	141653	-	SPAC11D3.16c	IL	2.19855	10.6907	0.00107676	0.00741729	1	1072.68	0.42109	0.0908807	4.0218e-07	1.15163e-05	663.506	0.159991	0.0903839	0.0740056	0.0849298	1957.66	-0.00528831	0.0842334	0.918348	0.978229	348.007	1.27187e-05	0.00144267	0.0445874	0.89552	350.184	0.306949	0.136883	0.00405141	0.0275078	1115.68	0.138836	0.0917519	0.116986	0.146985	1431.34	-0.142534	0.0878976	0.0756145	0.152863	1422.29	-0.271235	0.12765
SPAC11D3.17	I	141199	141510	+	SPAC11D3.17	IL	1.84449	7.7309	0.00542837	0.0224783	1	422.641	0.350057	0.154137	0.00256556	0.0158954	366.201	-0.666514	0.101519	3.05916e-11	6.24058e-11	1022.09	-0.0755973	0.110923	0.194874	0.520135	151.423	3.03529e-06	0.00144267	0.522373	0.99977	149.349	0.0487986	0.12655	0.556222	0.714646	479.831	-0.0326502	0.123634	0.779959	0.807262	513.369	-0.000779454	0.11461	0.978872	0.987569	630.752	-0.353436	0.152361
SPAC13G6.08	I	187701	190031	+	SPAC13G6.08	IL	1.84956	6.38582	0.0115036	0.0377347	1	1790.16	-0.188973	0.0672262	0.00187138	0.0125636	941.145	0.154269	0.0697664	0.0262255	0.0311836	2561.78	0.0847805	0.10656	0.169953	0.481938	553.979	-9.27572e-07	0.00144263	0.893797	0.99977	596.887	0.0158246	0.0963639	0.838793	0.912051	2544.92	-0.490045	0.0894816	1.42721e-08	5.841e-08	1481.53	0.289545	0.120101	0.00503373	0.0190859	1211.02	0.465346	0.108839
SPNCRNA.643	I	388352	389177	-	trm112-antisense-1	IM	2.26077	7.30951	0.00685904	0.0262342	1	654.747	-0.0890987	0.098924	0.245962	0.451916	499.577	-0.764282	0.102954	6.38745e-14	1.54694e-13	1429.87	-0.020348	0.0907027	0.691523	0.893086	214.016	-2.23578e-06	0.00144266	0.64888	0.99977	204.136	-0.191645	0.156813	0.0615969	0.177927	1109.82	-0.571021	0.146808	3.2701e-05	7.41004e-05	685.629	-0.258077	0.126377	0.0150351	0.0449482	616.771	-0.356893	0.11055
SPNCRNA.649	I	446175	446702	-	lsd2-antisense-1	IM	2.57696	7.38368	0.00658183	0.0255109	1	462.407	0.174288	0.15773	0.0708328	0.198513	486.744	-0.823516	0.137689	1.01944e-09	1.89098e-09	1024.57	-0.0458432	0.0921883	0.409744	0.725225	167.43	1.94076e-06	0.00144268	0.610865	0.99977	168.938	-0.090636	0.134974	0.298516	0.48967	999.96	-0.532971	0.140768	4.45234e-05	9.83847e-05	449.708	0.413181	0.226539	0.00875596	0.0293547	386.799	0.455603	0.152831
SPAC23E2.03c	I	450860	453603	-	ste7	IM	3.03494	19.0228	1.29168e-05	0.000311747	1	2535.29	0.211751	0.0587193	0.000106013	0.00126485	1161.65	0.891419	0.0924503	2.0761e-22	8.93539e-22	3070.97	0.0298198	0.0832412	0.592473	0.840933	769.062	1.90411e-05	0.00144267	0.0146983	0.480238	784.975	0.207297	0.104571	0.0157443	0.0705386	2148.48	0.439561	0.0934181	1.12208e-06	3.25647e-06	2897.81	0.00717288	0.0790646	0.933407	0.957989	2569.77	-0.0754571	0.0912445
SPNCRNA.673	I	664677	665246	-	rad15-antisense-1	IM	2.20729	5.76596	0.0163396	0.0475169	1	759.375	-0.129005	0.0925605	0.0882576	0.231303	459.057	-0.251879	0.105691	0.0157718	0.0190704	998.633	0.108594	0.112558	0.103274	0.377506	236.793	-4.57615e-06	0.00144266	0.465422	0.99977	260.61	-0.0994346	0.123539	0.2546	0.442893	729.03	0.058317	0.106431	0.566372	0.609014	670.748	0.111286	0.113768	0.249811	0.374602	596.716	0.00491304	0.102173
SPNCRNA.690	I	829234	831663	+	prh1-antisense-1	IM	3.49791	11.7644	0.000603742	0.00495353	1	2344.81	-0.0932172	0.0668044	0.119274	0.28272	1139.89	0.344573	0.0601389	8.89947e-09	1.56116e-08	2231.1	0.0858392	0.0962205	0.16819	0.479353	677.92	9.18198e-07	0.00144262	0.903182	0.99977	821.09	0.28425	0.109569	0.00193118	0.0162229	2092.87	0.273067	0.0780136	0.00035527	0.000680073	2131.36	0.145182	0.0810367	0.0520457	0.115958	1718.18	0.142353	0.0735447
SPNCRNA.220	I	1015475	1015830	+	SPNCRNA.220	IM	3.20336	8.04876	0.00455347	0.0200435	1	420.16	0.104911	0.120369	0.20786	0.408038	356.349	-0.596104	0.116069	1.99749e-07	3.22626e-07	542.571	0.0458592	0.0955288	0.403991	0.720607	145.908	-3.70686e-07	0.00144267	0.93136	0.99977	135.292	0.0238623	0.12607	0.773729	0.871819	600.317	-0.420882	0.122592	0.000260325	0.000510494	389.038	0.187563	0.186356	0.128713	0.227267	320.191	0.4904	0.171825
SPAC56F8.15	I	1151431	1153638	+	SPAC56F8.15	IM	1.77506	6.16053	0.0130632	0.0409552	1	1351.56	0.7638	0.13934	2.13097e-09	1.08795e-07	863.89	0.468498	0.162605	0.00293824	0.00371868	3625.79	-0.0287481	0.0937572	0.510661	0.798678	492.764	4.8393e-06	0.00144266	0.345484	0.99977	473.679	-0.0707083	0.103208	0.381357	0.572083	1361.71	0.609593	0.108058	4.45856e-09	2.029e-08	1558.68	0.183149	0.106903	0.0488685	0.110525	1424.21	-0.0775642	0.0725644
SPAC1002.19	I	1835270	1837060	+	urg1	IM	3.10489	19.7953	8.61951e-06	0.000227258	1	1887.23	0.11059	0.0688743	0.0715663	0.199854	925.889	1.07559	0.108931	1.77678e-23	8.17619e-23	1958.01	0.0990116	0.105188	0.125163	0.412649	567.595	1.44966e-05	0.00144266	0.0462582	0.915521	563.466	0.23344	0.110951	0.00945974	0.0500015	1955.51	-0.144939	0.102967	0.139965	0.173507	1560.59	0.979036	0.124334	1.96336e-16	3.69448e-14	1240.62	1.33393	0.180448
SPNCRNA.178	I	1844130	1845339	+	SPNCRNA.178	IM	2.66966	12.5329	0.000399846	0.00367247	1	886.912	0.126359	0.107842	0.122782	0.288595	556.287	-0.165602	0.0876127	0.0567506	0.0656771	2063.14	-0.0985715	0.116586	0.117512	0.400269	294.051	-2.43562e-06	0.00144266	0.61985	0.99977	266.019	-0.103106	0.125321	0.240152	0.426089	1380	-0.926924	0.0954054	3.46644e-23	2.62374e-21	986.862	-0.216123	0.100572	0.0155928	0.0461961	861.457	-0.0857767	0.120375
SPAP11E10.02c	I	1856833	1860727	-	mam3	IM	2.43281	12.6754	0.000370496	0.00348519	1	3090.71	-0.109958	0.0601787	0.0458789	0.14499	1193.47	1.1483	0.0748846	1.03218e-53	2.78561e-52	3118.15	0.0810137	0.0934885	0.179104	0.49716	935.708	1.20626e-06	0.00144263	0.8568	0.99977	1040.5	0.0540855	0.0933807	0.480983	0.65436	2707.17	0.108946	0.0883769	0.202845	0.243214	2733.29	0.280466	0.0688312	1.73071e-05	0.00017727	2176.52	0.45605	0.0727027
SPAPB1A10.14	I	1890529	1892090	+	pof15	IM	2.3423	11.6198	0.000652535	0.00523056	1	1433.66	0.249403	0.0726862	0.000153221	0.00169598	862.231	0.405663	0.102736	6.72988e-05	9.46423e-05	1484.16	0.0498356	0.0930353	0.401836	0.718693	460.165	7.03315e-06	0.00144264	0.293224	0.99977	438.483	0.131827	0.111055	0.125605	0.279377	1425.9	0.119166	0.0935416	0.187047	0.225919	1379.11	0.463281	0.101117	6.93945e-07	1.11471e-05	1128.6	0.630422	0.127136
SPAC3C7.02c	I	2064853	2066004	-	pil2	IM	1.74464	6.83	0.00896394	0.0316655	1	1547.21	0.222053	0.0819775	0.00197913	0.0131662	548.436	2.40125	0.170874	7.80972e-46	1.35691e-44	1651.76	0.215297	0.145872	0.0148143	0.136961	444.216	0.372615	0.211733	0.0016601	0.094462	470.049	0.40955	0.132185	0.000220993	0.00322005	1470.94	0.0385666	0.109998	0.714193	0.74662	1431.74	0.834172	0.0888581	4.91239e-22	4.62186e-19	1155.02	1.2206	0.120093
SPNCRNA.791	I	2066217	2067343	+	rad55-antisense-1	IM	2.98778	13.7961	0.000203761	0.00224954	1	1071.27	-0.518719	0.083695	5.1566e-11	3.50117e-09	370.579	1.06088	0.171413	1.97086e-10	3.8059e-10	1625.01	0.657828	0.227131	0.000121148	0.00831253	315.636	-8.08618e-06	0.00144265	0.191073	0.99977	295.556	-0.520578	0.156127	6.83935e-05	0.00126174	981.433	-0.23072	0.106876	0.0231365	0.0327432	941.755	-0.133352	0.0986446	0.126837	0.224616	779.961	0.128565	0.127302
SPAC20H4.11c	I	2131685	2132426	-	rho5	IM	1.96809	8.17772	0.00424079	0.0190009	1	952.233	-0.0410614	0.0816484	0.549817	0.730714	321.297	2.22902	0.205914	1.72108e-28	1.14247e-27	869.358	0.0786078	0.106266	0.193989	0.519855	277.267	7.74646e-06	0.00144266	0.192435	0.99977	300.386	0.317965	0.146032	0.00442537	0.0293214	835.375	0.117557	0.116673	0.286395	0.333436	875.506	0.187905	0.104119	0.0397867	0.0948372	608.133	0.767918	0.10347
SPAC13F5.07c	I	2184654	2185282	-	hpz2	IM	2.68562	14.2215	0.000162501	0.00190874	1	693.817	-0.136826	0.101982	0.0880073	0.230739	381.053	0.0802457	0.154069	0.597032	0.622459	965.247	-0.091442	0.105023	0.153259	0.458038	215.391	-2.06354e-06	0.00144265	0.704618	0.99977	213.709	0.0614899	0.12248	0.465379	0.641208	1076.03	-0.881334	0.103651	2.72668e-18	7.60814e-17	528.901	0.539211	0.2436	0.00219846	0.00991039	408.946	0.936033	0.195735
SPAC13G7.13c	I	2318492	2322664	-	msa1	IM	1.83269	7.5427	0.00602537	0.0240324	1	3109.51	0.322485	0.0533067	2.62602e-10	1.54419e-08	1380.23	1.24939	0.109169	5.76583e-31	4.57446e-30	4654.76	0.0303889	0.085501	0.583863	0.837358	997.055	1.90215e-05	0.00144266	0.0240782	0.6306	972.333	0.137984	0.0892331	0.0681621	0.189496	2545.95	0.76256	0.0912275	1.02422e-17	2.50724e-16	3826.03	-0.166861	0.0722801	0.013643	0.0418699	3473.81	-0.324021	0.0557879
SPNCRNA.43	I	2432340	2432921	-	prl43	IM	3.10597	10.073	0.00150459	0.00943111	1	595.665	0.0467607	0.0976557	0.535388	0.72027	226.526	1.55249	0.162552	3.11438e-22	1.32226e-21	781.179	0.460441	0.194476	0.000784061	0.0240214	200.413	-1.83798e-06	0.00144266	0.729859	0.99977	182.243	-0.0593614	0.123512	0.480843	0.654304	674.768	-0.0766029	0.122435	0.506999	0.552472	585.209	0.0119009	0.112435	0.900745	0.9354	415.337	0.545926	0.121655
SPAC4A8.04	I	2544815	2546981	+	isp6	IM	1.78728	7.27676	0.00698523	0.0266073	1	2847.01	0.783202	0.0681186	8.16692e-32	3.84195e-29	1945.94	0.136524	0.0527291	0.00930498	0.0114188	2615.38	0.582673	0.154083	8.29001e-06	0.00160607	939.167	0.769346	0.173143	3.39608e-07	0.000206346	1008.83	0.717989	0.106065	9.06273e-13	4.26337e-10	2234.87	1.23533	0.0839866	5.508e-50	3.62702e-46	3631.93	0.354274	0.0745409	5.19269e-07	8.74657e-06	3471.92	0.0540296	0.103888
SPNCRNA.835	I	2547093	2547449	+	SPNCRNA.835	IM	2.10219	6.7959	0.00913674	0.0321048	1	522.129	0.380538	0.132787	0.000454349	0.00410768	208.968	2.02546	0.169452	7.53253e-34	6.87005e-33	900.718	0.0872405	0.112838	0.157246	0.464072	157.893	9.61864e-06	0.00144268	0.0308945	0.757449	153.311	0.163679	0.163928	0.100292	0.241773	796.123	-0.444745	0.10999	2.13857e-05	4.99024e-05	794.115	-0.307033	0.125421	0.00412483	0.016375	586.069	-0.171049	0.104705
SPSNRNA.06	I	2562276	2562323	-	snu6	IM	1.69034	6.46672	0.0109913	0.0366266	1	162.424	0.636854	0.314778	0.00165298	0.0113757	82.0645	1.61433	0.305687	1.88551e-08	3.24264e-08	392.658	0.063158	0.108296	0.250629	0.58402	65.2768	2.32889e-06	0.00144268	0.411434		57.5041	-0.0120206	0.142801	0.861578	0.926879	270.438	-0.0312316	0.164576	0.829323	0.85223	189.316	0.139209	0.195994	0.23512	0.358864	150.851	0.376636	0.199052
SPNCRNA.198	I	2703965	2704030	+	SPNCRNA.198	IM	2.65076	7.19034	0.0073297	0.0274968	1	237.363	-0.00137113	0.118936	0.985824	0.99504	255.549	-0.972224	0.119741	1.89377e-16	5.47772e-16	460.207	-0.0130629	0.0930511	0.78937	0.931941	79.26	-5.48528e-07	0.00144268	0.862928		80.37	-0.0959266	0.158861	0.250326	0.438004	501.896	-0.618926	0.168574	5.44952e-05	0.000118707	277.05	-0.278525	0.183128	0.034394	0.0852215	203.179	-0.0072238	0.177211
SPNCRNA.853	I	2784605	2785492	+	SPNCRNA.853	IM	3.87792	24.7993	6.36194e-07	3.47698e-05	1	951.546	-0.132531	0.0856814	0.0659382	0.189465	747.378	-0.843088	0.0756234	3.60586e-29	2.53141e-28	1485.79	-0.0405639	0.0866509	0.468316	0.768279	304.615	-4.57728e-06	0.00144264	0.421816	0.99977	307.379	-0.208866	0.135145	0.0344676	0.120808	1419.23	-0.590461	0.0904003	1.76446e-11	1.31734e-10	849.905	0.0637418	0.103115	0.475571	0.600597	751.485	-0.0518765	0.0856877
SPNCRNA.860	I	2931622	2932800	-	SPNCRNA.860	IM	4.73664	33.6489	6.6013e-09	8.73088e-07	1	708.357	0.423719	0.146945	0.000351185	0.00330415	403.121	0.446366	0.121071	0.000187206	0.000255069	1656.27	-0.13026	0.137127	0.0661514	0.303489	238.301	4.5015e-06	0.00144266	0.3862	0.99977	226.815	0.0387285	0.114826	0.632852	0.772231	873.557	-0.368183	0.109114	0.000378863	0.00072146	712.574	0.413734	0.16186	0.00166477	0.00789359	740.799	0.342242	0.160251
SPAC2E1P3.04	I	2931763	2935115	+	cao1	IM	1.93218	8.4258	0.00369933	0.0173871	1	3052.58	0.578587	0.0639356	1.20814e-20	1.76818e-18	1344.23	1.60977	0.088231	3.70168e-75	2.90185e-73	4145.88	0.0256733	0.0871956	0.6364	0.867272	960.519	0.469302	0.150141	6.19246e-05	0.0114016	963.574	0.46397	0.103105	7.53221e-07	4.39001e-05	2806.43	0.405504	0.0866682	1.26851e-06	3.65244e-06	3753.1	0.23368	0.0673954	0.000253947	0.00166829	3375.99	0.174112	0.102711
SPAC31G5.09c	I	2999546	3001687	-	spk1	IM	1.59137	5.84202	0.0156479	0.0461962	1	1982.12	0.0831456	0.0629058	0.146602	0.324436	941.95	0.665385	0.0906747	1.41795e-13	3.35268e-13	2390.18	0.0247802	0.08049	0.667831	0.883689	611.435	3.31903e-06	0.00144262	0.659989	0.99977	600.092	0.172403	0.103785	0.0407165	0.134281	1996.06	0.0260669	0.0839967	0.750133	0.780598	2153.63	-0.0420884	0.0734404	0.533571	0.649316	1697.23	0.153612	0.0803724
SPNCRNA.71	I	3001761	3001930	+	SPNCRNA.71	IM	2.43059	9.57778	0.00196946	0.0113846	1	366.282	0.26503	0.143698	0.011068	0.0496383	239.851	0.120557	0.225806	0.576807	0.602518	451.249	0.0907969	0.112156	0.15147	0.455585	123.53	8.43384e-07	0.00144267	0.855584	0.99977	117.344	-0.00822177	0.128212	0.92175	0.961306	418.48	-0.0238441	0.130139	0.842797	0.863382	463.291	-0.378701	0.145686	0.00183203	0.008521	304.805	0.276928	0.12368
SPNCRNA.877	I	3032579	3033397	-	SPNCRNA.877	IM	2.61534	10.2625	0.00135761	0.00875035	1	552.82	0.700696	0.210315	3.90362e-05	0.000551701	243.331	2.25884	0.373661	7.43845e-11	1.4767e-10	1618.56	-0.0282487	0.094742	0.57576	0.832749	192.431	4.73717e-06	0.00144268	0.159482	0.99977	182.524	0.00722905	0.132162	0.92656	0.964642	687.58	0.081479	0.115197	0.455722	0.50385	549.845	0.527798	0.317247	0.00602674	0.0221003	417.909	1.19599	0.318389
SPAC24C9.16c	I	3042749	3042817	-	cox8	IM	1.69334	6.10606	0.0134719	0.0417478	1	370.839	0.00753017	0.104481	0.92243	0.96676	281.244	-0.334809	0.110644	0.00219581	0.00280765	422.8	0.0695985	0.105388	0.233886	0.565569	113.924	3.3559e-06	0.00144267	0.438998	0.99977	113.697	0.0683032	0.138504	0.412445	0.599699	303.34	0.401692	0.173914	0.00905728	0.013733	464.081	-0.343203	0.165224	0.00784704	0.026917	387.823	-0.398382	0.11192
SPAC6G10.06	I	3226929	3226980	+	SPAC6G10.06	IM	2.30959	9.16802	0.00246281	0.0133387	1	359.359	-0.427712	0.152697	0.000460015	0.00413888	133.531	1.67914	0.295975	2.14377e-09	3.90936e-09	377.616	0.218068	0.187755	0.0195789	0.159804	103.011	-5.97618e-06	0.00144268	0.139616		106.234	-0.0567136	0.136768	0.485944	0.659066	341.306	0.340978	0.171943	0.0244144	0.0344553	260.745	0.0534899	0.147683	0.619759	0.722303	194.815	0.583015	0.167549
SPNCRNA.931	I	3731313	3732279	-	grx2-antisense-1	IM	2.6239	8.43152	0.00368773	0.0173696	1	799.869	-0.0795878	0.0936639	0.287333	0.499308	574.861	-0.689327	0.111231	3.30297e-10	6.30253e-10	1807.21	0.0244423	0.0957001	0.617519	0.858708	284.661	-1.00194e-05	0.00144266	0.0927791	0.99977	272.768	-0.466259	0.14847	0.000141626	0.00228055	1308.6	-0.851176	0.110016	1.67022e-15	2.83463e-14	813.288	-0.206109	0.114573	0.0343755	0.0852078	676.849	-0.121869	0.117108
SPNCRNA.935	I	3745778	3748833	+	SPNCRNA.935	IM	3.70336	26.6908	2.38753e-07	1.59482e-05	1	1877.61	0.563622	0.132595	1.24652e-06	3.14542e-05	965.774	0.852879	0.112461	1.51341e-14	3.85077e-14	4231.29	0.0306426	0.0937159	0.563986	0.825833	734.13	-6.71157e-07	0.00144262	0.92833	0.99977	656.861	-0.0799022	0.0990381	0.314478	0.504667	1921.15	0.322745	0.0814217	4.52694e-05	9.99326e-05	2270.24	0.17392	0.0921482	0.03608	0.0884013	2163.32	0.0249136	0.112438
SPNCRNA.955	I	4004553	4005632	-	SPAC27E2.02-antisense-1	IM	2.09414	6.41599	0.0113097	0.0373465	1	984.787	-0.148448	0.0845751	0.038384	0.128012	646.813	-0.57674	0.0818308	1.22096e-12	2.71807e-12	1580.44	0.0122966	0.0853774	0.818391	0.943728	322.622	-8.53718e-06	0.00144265	0.174117	0.99977	293.213	-0.217849	0.140448	0.0313593	0.11398	1170.37	-0.156174	0.09682	0.0929461	0.119006	1056.92	-0.353922	0.101721	0.000127178	0.00095616	834.681	-0.272282	0.0841349
SPSNORNA.13	I	4154912	4155002	+	snoR69b	IM	1.80861	7.47018	0.00627291	0.0246401	1	337.237	1.05974	0.211368	2.12596e-08	8.38417e-07	177.943	1.10992	0.162416	2.46402e-12	5.38518e-12	543.921	0.146805	0.152794	0.0506694	0.267018	119.065	1.06082e-05	0.00144269	0.0147093	0.480238	115.377	0.160886	0.175705	0.105425	0.250208	348.621	0.688308	0.173906	1.49658e-05	3.58101e-05	426.181	0.267827	0.149226	0.0235446	0.0637078	386.844	-0.0653471	0.136186
SPAC25B8.13c	I	4179961	4183074	-	isp7	IM	2.11778	9.97808	0.00158415	0.00975418	1	3557.76	1.24609	0.0779014	6.43719e-59	4.23953e-55	1643.8	2.22426	0.121402	2.83043e-76	2.27297e-74	3899.38	0.538117	0.174698	0.000106412	0.00771171	1237.43	0.921836	0.163183	6.98442e-10	7.07288e-07	1298.68	0.918688	0.0968321	1.91641e-22	1.26215e-18	3064.06	1.32033	0.0954663	1.51908e-44	5.00157e-41	5500.33	0.199156	0.0694214	0.00233137	0.0103676	5547.92	-0.142406	0.178218
SPNCRNA.243	I	4231812	4232976	+	SPNCRNA.243	IM	2.36426	8.98674	0.00271945	0.014194	1	913.093	0.162611	0.0968846	0.0383722	0.128012	550.543	0.131788	0.102671	0.194054	0.214548	1730.93	-0.364336	0.12941	0.000335994	0.0145605	305.999	3.86674e-06	0.00144265	0.489356	0.99977	291.393	0.0474445	0.110691	0.576487	0.729865	1656.83	-0.881016	0.0856929	1.25153e-25	1.49842e-23	1081.87	-0.110965	0.111437	0.243803	0.368515	854.247	-0.0619804	0.112236
SPAC9E9.17c	I	4437311	4437401	-	SPAC9E9.17c	IM	5.02566	32.3976	1.2564e-08	1.45765e-06	1	273.414	0.122631	0.145519	0.164418	0.349084	106.135	1.79749	0.323423	3.01156e-09	5.43319e-09	765.573	-0.00812337	0.0949214	0.860175	0.961845	94.0264	1.9121e-06	0.00144268	0.647592		81.352	-0.15492	0.196404	0.102208	0.244335	383.427	-0.438032	0.149658	0.00136858	0.00237911	242.18	0.28645	0.306321	0.0463044	0.106147	173.061	1.0664	0.31754
SPNCRNA.987	I	4437466	4438921	+	SPAC9E9.17c-antisense-1	IM	1.90951	6.05665	0.013854	0.0426028	1	943.966	0.139604	0.107026	0.0831107	0.222056	387.904	1.44174	0.233443	9.95925e-11	1.95591e-10	2443.44	0.0303595	0.0969154	0.540922	0.814226	304.169	9.79104e-07	0.00144267	0.821438	0.99977	293.492	-0.243876	0.145436	0.0201025	0.0837942	1322.51	-0.662305	0.0939854	4.14845e-13	4.32239e-12	828.244	0.366859	0.241552	0.0172219	0.0500325	634.64	0.905663	0.241153
SPNCRNA.12	I	4439118	4439451	+	prl12	IM	3.6663	7.61295	0.00579507	0.0234821	1	306.299	0.342882	0.229766	0.0106845	0.0482677	129.843	2.00444	0.333309	1.39154e-10	2.70862e-10	782.05	0.0875786	0.124492	0.13464	0.428795	114.434	1.51838e-06	0.00144268	0.641192	0.99977	101.037	-0.0676858	0.144732	0.401499	0.590371	438.186	-0.361589	0.153963	0.0096196	0.0145154	311.349	0.327177	0.283458	0.0330928	0.0828104	246.949	0.573655	0.28122
SPAC27D7.03c	I	4510983	4515015	-	mei2	IM	1.97754	8.79587	0.00301913	0.0152397	1	4262.69	0.572451	0.0540115	2.60144e-27	7.78776e-25	1784.11	1.78985	0.0667251	9.63896e-160	1.58681e-156	4041.28	0.449826	0.148556	0.000137923	0.00890719	1291.04	0.692188	0.148604	1.27502e-07	9.6838e-05	1305.95	0.728999	0.0898172	3.29395e-17	7.23133e-14	3332.9	0.986353	0.0912564	4.12754e-28	1.00666e-25	5562.09	0.182323	0.0803701	0.0140987	0.0429084	5058.24	0.063916	0.107157
SPNCRNA.993	I	4515182	4515993	+	SPNCRNA.993	IM	2.15837	8.69684	0.00318763	0.0158376	1	667.801	0.624156	0.157276	4.54995e-06	9.34522e-05	331.871	0.975949	0.138279	7.02846e-13	1.59046e-12	1238.65	0.0305667	0.0880676	0.574729	0.8319	224.864	2.60128e-06	0.00144267	0.0945782	0.99977	202.823	0.0397278	0.12172	0.627648	0.769163	677.296	0.241853	0.128495	0.0431147	0.0583937	638.423	0.689543	0.240281	0.00025298	0.00166446	601.896	0.494434	0.171017
SPAC11H11.04	I	4780224	4781922	+	mam2	IM	3.85486	28.5771	9.00408e-08	6.92372e-06	1	1523.44	0.0032686	0.0679627	0.961761	0.985168	819.029	0.19311	0.0697528	0.00538928	0.00672639	2317.08	0.0188638	0.0851014	0.722243	0.905829	466.553	2.58698e-06	0.00144263	0.709468	0.99977	476.19	-0.0316964	0.0964695	0.683923	0.809195	2003.62	-0.297332	0.0850425	0.000305003	0.00059124	1426.62	0.344403	0.103684	0.000233024	0.00154863	1159.24	0.560628	0.140408
SPAC4F10.17	I	4868326	4869283	+	SPAC4F10.17	IM	3.68225	21.5034	3.53206e-06	0.000121023	1	874.336	-0.277512	0.095244	0.000706352	0.00579335	464.675	0.0404389	0.112901	0.718599	0.737297	1583.68	0.0295969	0.0948105	0.560428	0.824556	284.774	-7.81021e-06	0.00144266	0.175549	0.99977	254.638	-0.274975	0.150819	0.0126658	0.0607998	1175.79	-0.456121	0.124674	9.76935e-05	0.000204356	803.908	-0.197192	0.109019	0.036851	0.0897645	676.584	-0.180621	0.0966678
SPAC4F10.22	I	4878241	4878453	+	cmc4	IM	1.74858	5.90675	0.015083	0.0450241	1	360.325	0.23718	0.16172	0.0256953	0.0943834	149.948	1.73982	0.255797	1.31649e-12	2.92676e-12	692.887	-0.0130849	0.0858798	0.796818	0.933092	130.911	2.42333e-06	0.00144267	0.563152	0.99977	128.346	-0.0479933	0.12917	0.557522	0.715308	414.925	0.0838845	0.135057	0.502748	0.549021	673.57	-0.955307	0.127008	3.84979e-15	4.78391e-13	550.519	-0.928364	0.177039
SPAPB8E5.04c	I	4913971	4915513	-	npc2	IM	1.5846	5.77727	0.0162347	0.0473161	1	1404.81	0.292158	0.0752646	2.04876e-05	0.000329747	1166.71	-0.179009	0.0884833	0.0413236	0.0484537	1731.63	0.0718709	0.0925046	0.232222	0.563614	484.633	9.82348e-06	0.00144264	0.168945	0.99977	465.21	0.0756216	0.103916	0.3526	0.54457	1268.9	0.412887	0.10575	4.3311e-05	9.61899e-05	1813.77	-0.131129	0.0757153	0.0631701	0.133517	1568.47	-0.197129	0.0792031
SPAPB8E5.05	I	4916603	4916841	+	mfm1	IM	7.09948	70.9119	3.73542e-17	4.94046e-14	1	387.599	-0.0210059	0.101606	0.760508	0.878932	153.573	1.46995	0.4125	3.95737e-05	5.63079e-05	758.605	0.0744013	0.116326	0.180703	0.500122	130.992	-2.22564e-06	0.00144267	0.622961	0.99977	120.562	-0.102797	0.148894	0.243891	0.43075	546.628	-0.414118	0.136057	0.00108792	0.00193046	323.879	0.271419	0.24268	0.0536494	0.118489	246.829	1.01088	0.316871
SPAPJ691.02	I	5187647	5189187	+	SPAPJ691.02	IM	4.29489	33.7085	6.40206e-09	8.64017e-07	1	1499.29	-0.0161309	0.0705432	0.800573	0.901812	623.9	1.46943	0.0928425	5.8316e-57	1.7861e-55	1711.73	0.109801	0.10538	0.104261	0.379087	428.114	1.13955e-05	0.00144265	0.106108	0.99977	409.301	0.263049	0.126245	0.00805251	0.0449439	1671.77	-0.43579	0.10862	2.19158e-05	5.1067e-05	1174.88	0.934824	0.151009	3.42723e-11	1.73629e-09	888.311	1.43818	0.161987
SPAC19D5.07	I	5222447	5224795	+	uga1	IM	1.57999	5.73203	0.0166582	0.0481261	1	2022.42	0.100154	0.059971	0.0690494	0.195092	834.601	1.156	0.0786989	2.01459e-49	4.22487e-48	3306.01	-0.016548	0.0857105	0.757344	0.919198	615.539	9.05227e-06	0.00144264	0.208755	0.99977	597.151	-0.0304282	0.0928309	0.691301	0.81484	2498.27	-0.505888	0.0969498	6.05732e-08	2.20983e-07	2009.64	0.126315	0.0762414	0.0697422	0.143718	1634.97	0.280435	0.0685203
SPAC2H10.01	I	5273012	5275983	+	SPAC2H10.01	IM	2.37159	11.5545	0.000675859	0.00533985	1	2832.08	0.067606	0.0589166	0.212185	0.413447	1129.57	1.3064	0.0893577	3.24346e-49	6.63298e-48	2729.35	0.100865	0.105163	0.122166	0.408	841.912	1.19661e-05	0.00144264	0.110134	0.99977	884.416	0.346287	0.105753	0.000164048	0.00254396	2608.06	0.00715593	0.11054	0.95018	0.958771	2448.45	0.524452	0.0775915	1.93884e-12	1.38796e-10	1875.88	0.812944	0.117128
SPNCRNA.1068	I	5309027	5311689	-	SPNCRNA.1068	IM	2.0575	7.35225	0.00669789	0.0257818	1	1842.33	0.0388612	0.0600961	0.483006	0.683074	956.478	0.384927	0.0848086	4.71985e-06	7.07173e-06	2698.95	0.321817	0.163457	0.00305254	0.0556982	568.399	4.63183e-06	0.00144264	0.478323	0.99977	524.198	0.0340622	0.0957024	0.661514	0.792998	1927.96	-0.00479692	0.0798779	0.95047	0.958916	1545.71	0.556215	0.150976	2.35918e-05	0.000228493	1352.07	0.461912	0.142931
SPNCRNA.1075	I	5353770	5354310	+	new12-antisense-1	IM	3.06266	13.8382	0.00019924	0.00221441	1	572.298	-0.105654	0.106137	0.191016	0.386611	535.844	-1.13135	0.100513	7.77976e-30	5.69852e-29	1113.5	-0.0727179	0.104275	0.230824	0.561877	175.541	-1.07286e-06	0.00144266	0.824086	0.99977	176.282	-0.213127	0.172935	0.0475569	0.148795	977.141	-1.03796	0.114082	1.0461e-20	4.92041e-19	478.681	0.201646	0.17944	0.102972	0.191683	415.376	0.207042	0.139532
SPAC1039.03	I	5452105	5453867	+	SPAC1039.03	IR	1.83578	7.66575	0.00562789	0.0229736	1	1537.75	-0.00143573	0.0651138	0.979145	0.992663	672.809	0.810039	0.0882346	2.02092e-20	7.49311e-20	2601.95	0.0877376	0.12272	0.139512	0.437603	493.443	1.94422e-06	0.00144263	0.781769	0.99977	468.408	-0.136539	0.109278	0.106044	0.250955	1513.56	-0.00907076	0.0813895	0.907774	0.920069	1575.17	0.0473458	0.0782646	0.514735	0.63318	1347.98	0.222104	0.10407
SPAC1039.09	I	5465377	5468649	+	isp5	IR	1.91039	8.23603	0.00410668	0.0186138	1	2853.67	0.446527	0.0709592	3.38063e-11	2.42009e-09	1126.89	2.11598	0.351436	1.18463e-10	2.31821e-10	4512.36	0.0943658	0.121778	0.136145	0.431149	935.689	1.92968e-05	0.00144269	0.00630013	0.258646	878.616	0.371285	0.108567	8.83748e-05	0.00155625	3003.72	0.0580542	0.0790909	0.453181	0.501546	3366.21	0.313539	0.090176	0.000159587	0.00114622	2894.33	0.338285	0.123565
SPAC1039.10	I	5470432	5470525	+	mmf2	IR	1.61444	5.96599	0.0145844	0.044095	1	248.218	0.271967	0.232952	0.0243587	0.0908932	100.26	2.10622	0.380392	2.25577e-09	4.10678e-09	556.821	-0.0266536	0.0930078	0.603134	0.848855	89.0936	-1.71787e-06	0.00144268	0.615466		71.0318	0.0260637	0.147838	0.685764	0.810415	329.652	-0.31973	0.151379	0.0198754	0.0283965	210.744	0.313981	0.336482	0.0377462	0.0912951	162.938	0.971225	0.406794
SPAC922.09	I	5482662	5482877	+	SPAC922.09	IR	4.87107	15.2728	9.30468e-05	0.00130882	1	351.786	0.0488935	0.115785	0.53146	0.717869	155.818	0.90468	0.226253	2.58767e-05	3.72618e-05	687.508	0.0324338	0.0934256	0.536153	0.812881	129.814	-3.30363e-06	0.00144267	0.461004	0.99977	106.251	-0.0485745	0.135857	0.543287	0.705708	442.344	-0.273976	0.13978	0.0327436	0.0453643	383.861	-0.0566141	0.130679	0.584372	0.690521	277.36	0.306077	0.150581
SPAC922.06	I	5485096	5486287	+	SPAC922.06	IR	1.92925	8.39601	0.00376046	0.0175465	1	1073.52	0.0916644	0.0878135	0.207276	0.407377	586.48	0.0907168	0.0804402	0.25868	0.282301	2321.8	-0.0142176	0.0931957	0.751505	0.916225	367.644	-7.32148e-06	0.00144264	0.271426	0.99977	322.978	-0.105455	0.118495	0.231159	0.414963	1288.35	-0.45983	0.0960376	6.68022e-07	2.02064e-06	1106.65	-0.00911046	0.0902679	0.965837	0.979472	1015.28	-0.0346006	0.0937945
SPNCRNA.1092	I	5495270	5496597	+	SPNCRNA.1092	IR	2.0178	7.70921	0.00549397	0.0226084	1	1094.09	0.273868	0.107239	0.0019582	0.0130401	432.811	2.04111	0.221845	2.60398e-21	1.02956e-20	1994.28	0.0686391	0.105858	0.231902	0.563174	391.599	2.7042e-06	0.00144263	0.692241	0.99977	331.646	0.169208	0.137643	0.0782547	0.207566	1158.7	0.0401434	0.0956086	0.663953	0.699541	1153.16	0.207223	0.11633	0.0364363	0.0890756	806.69	0.782769	0.129636
SPAC869.08	I	5497918	5499280	-	pcm2	IR	3.9874	24.044	9.41575e-07	4.47959e-05	1	1212.5	-0.445536	0.0849821	1.66417e-08	6.67314e-07	371.608	2.07805	0.212656	1.16799e-23	5.43934e-23	1812.25	0.341779	0.192926	0.00383162	0.0637346	410.038	-0.384597	0.181587	0.00084138	0.0538129	303.651	-0.0858901	0.114398	0.310003	0.500167	1346.93	-0.510363	0.0964106	4.1423e-08	1.56765e-07	816.021	0.642131	0.244194	0.000554132	0.00316798	606.758	1.39885	0.271551
SPAC869.01	I	5521275	5523181	-	SPAC869.01	IR	2.68582	12.8114	0.000344509	0.00330658	1	2061.47	-0.0750458	0.0758914	0.254808	0.461933	630.468	2.67055	0.236226	4.57766e-31	3.65381e-30	1969.13	-0.0365083	0.0973819	0.471338	0.770956	823.549	-8.56288e-06	0.00144267	0.0864541	0.99977	766.948	0.56862	0.11196	3.07315e-08	3.48961e-06	1488.16	0.594402	0.11424	5.20486e-08	1.92767e-07	1422.07	1.26521	0.153157	5.47927e-18	1.57917e-15	1030.22	1.81394	0.177865
SPBC1271.09	II	350692	350740	-	tgp1	IIM	2.15327	10.3336	0.0013063	0.00851597	1	514.883	0.41223	0.134845	0.000220359	0.00230362	185.236	2.81037	0.196739	2.9834e-47	5.48762e-46	488.646	0.513047	0.169915	0.00012944	0.00871735	153.536	8.89392e-06	0.00144268	0.04062	0.845231	140.693	0.54558	0.212719	0.000700446	0.00771428	413.677	0.651928	0.165791	1.77667e-05	4.20085e-05	593.412	0.551158	0.13463	5.05076e-06	6.09236e-05	459.143	0.900023	0.148887
SPNCRNA.1346	II	359391	359866	-	SPNCRNA.1346	IIM	3.0617	11.1916	0.00082167	0.00611216	1	549.324	-0.0176919	0.0911474	0.807963	0.906206	208.431	1.68344	0.208405	9.80799e-17	2.89751e-16	967.686	0.0030553	0.0845673	0.956725	0.986066	178.267	1.46702e-06	0.00144266	0.777731	0.99977	160.542	-0.0622508	0.129182	0.456812	0.63445	654.952	-0.114261	0.116449	0.298287	0.345364	691.759	-0.469671	0.139029	0.00010507	0.000817956	529.159	-0.314389	0.1028
SPSNRNA.04	II	467233	467361	-	snu4	IIM	2.99904	12.2324	0.000469665	0.00410833	1	341.847	0.869278	0.165746	8.73078e-09	3.78295e-07	218.429	0.426107	0.150704	0.0037071	0.00466754	661.195	-0.0688411	0.098568	0.24894	0.58222	127.931	3.91164e-06	0.00144267	0.377911	0.99977	121.757	0.0432789	0.130109	0.59583	0.745147	354.726	0.654574	0.1581	7.5547e-06	1.90034e-05	651.166	-0.808677	0.130737	5.44951e-11	2.5275e-09	772.832	-0.917342	0.264961
SPBC1685.05	II	504397	509056	+	SPBC1685.05	IIM	1.96552	8.68922	0.00320097	0.0158562	1	4284.22	-0.0470041	0.0517353	0.333043	0.543716	1700.85	1.03198	0.0628109	3.43286e-61	1.25585e-59	4553.58	0.18659	0.133105	0.0217842	0.169219	1275.05	4.36728e-06	0.00144261	0.586481	0.99977	1392.32	0.0348771	0.0844833	0.628259	0.769163	4120.02	-0.159201	0.0844231	0.0506678	0.0678146	3805.28	0.476454	0.060766	1.04262e-15	1.52878e-13	3019.94	0.682772	0.0696695
SPNCRNA.66	II	547325	547761	+	prl66	IIM	2.44412	6.66457	0.00983483	0.0340267	1	608.746	-0.135383	0.105099	0.0955277	0.244097	297.689	0.154287	0.138598	0.257158	0.280734	730.634	0.412663	0.178572	0.00101162	0.0282354	181.459	-2.15594e-06	0.00144266	0.674685	0.99977	161.611	-0.123279	0.142862	0.180204	0.352907	586.373	0.102404	0.126042	0.38506	0.434628	531.949	0.0819157	0.121314	0.414495	0.543833	427.836	0.055279	0.102086
SPBC354.12	II	578063	578181	+	gpd3	IIM	2.50155	13.5851	0.000227992	0.00243766	1	479.624	0.11752	0.112987	0.161719	0.345561	198.057	1.32546	0.181847	6.26002e-14	1.5172e-13	549.699	0.494776	0.201708	0.000600538	0.0203904	148.75	2.90081e-06	0.00144266	0.553605	0.99977	131.205	0.0805129	0.141345	0.342791	0.534855	409.442	0.249858	0.139669	0.0514461	0.0687584	397.09	0.736515	0.234792	0.000105893	0.000822422	352.517	1.14822	0.188988
SPBPJ4664.03	II	700291	700476	+	mfm3	IIM	7.67453	78.083	9.88007e-19	2.1779e-15	1	408.843	-0.168622	0.124844	0.0607744	0.178739	125.093	2.23816	0.292945	1.71791e-15	4.68036e-15	618.113	0.377454	0.212825	0.00336219	0.0589009	126.258	-4.4113e-06	0.00144267	0.343121	0.99977	111.318	0.0284219	0.131128	0.719844	0.835049	477.568	-0.067037	0.142105	0.606102	0.64666	446.668	-0.286993	0.150965	0.0147826	0.044395	319.41	0.354203	0.201163
SPNCRNA.1401	II	982042	983573	-	mit1-antisense-1	IIM	2.20492	5.77001	0.016302	0.0474702	1	1465.5	-0.113767	0.0737293	0.0782691	0.212657	762.267	0.209598	0.0997637	0.0336298	0.039701	1628.45	0.000476279	0.0808668	0.996143	0.999198	460.812	3.5838e-07	0.00144264	0.957473	0.99977	538.447	0.142755	0.105725	0.0894662	0.22567	1623.41	-0.148612	0.0814402	0.060367	0.0796148	1331.53	0.156043	0.0873434	0.0500853	0.112351	1054.99	0.20915	0.0902765
SPNCRNA.1405	II	1013315	1014054	-	prp2-antisense-1	IIM	2.82214	11.1656	0.000833298	0.00615022	1	849.245	0.00387606	0.0793294	0.954938	0.983298	677.492	-0.673583	0.0764753	7.99377e-19	2.70359e-18	1078.88	0.0281866	0.0835879	0.602768	0.848855	259.079	7.48829e-07	0.00144265	0.889647	0.99977	292.798	-0.135717	0.131357	0.137877	0.297138	856.929	0.00902368	0.0990046	0.925563	0.935939	791.723	0.0994798	0.102541	0.269443	0.396501	757.777	-0.294154	0.0985002
SPNCRNA.1415	II	1150424	1150863	-	SPNCRNA.1415	IIM	6.30465	28.1816	1.10448e-07	7.93905e-06	1	563.598	0.0449081	0.0928964	0.545649	0.727764	201.71	1.90777	0.35528	5.52039e-09	9.81155e-09	1109.26	0.0200253	0.0929232	0.705177	0.898123	168.713	2.69434e-06	0.00144267	0.561676	0.99977	159.903	-0.0370824	0.124083	0.648872	0.784843	641.563	-0.357017	0.11752	0.00126526	0.00221649	443.136	0.686928	0.264438	0.000543005	0.00310976	329.001	1.11384	0.228251
SPSNORNA.21	II	1308634	1308745	+	snoU14	IIM	2.90705	17.7748	2.48656e-05	0.000517095	1	527.318	1.38211	0.152378	5.55895e-21	8.32074e-19	246.505	2.28675	0.158476	3.9255e-48	7.62519e-47	732.194	0.00995284	0.0914908	0.854746	0.960067	213.423	1.24323e-05	0.00144269	0.00880767	0.330342	206.803	0.382759	0.190814	0.00441552	0.0293152	514.286	0.763124	0.14959	5.68733e-08	2.09128e-07	909.411	-0.0764286	0.1026	0.387295	0.517283	835.701	-0.43581	0.189808
SPNCRNA.15	II	1329046	1329760	-	prl15	IIM	7.41495	40.7941	1.69142e-10	3.60818e-08	1	781.234	-0.445277	0.103624	1.75603e-06	4.25193e-05	451.58	-0.380153	0.102962	0.000184683	0.000251736	1170.69	0.316428	0.210801	0.00635356	0.0839902	243.333	-1.16117e-05	0.00144268	0.034959	0.789631	221.692	-0.458214	0.165833	0.000502049	0.00601181	1131.02	-0.549979	0.134487	1.00119e-05	2.4645e-05	620.638	0.149672	0.12911	0.15339	0.260008	522.826	0.250638	0.112929
SPBC83.19c	II	1541452	1541903	-	SPBC83.19c	IIM	11.0538	16.0426	6.19337e-05	0.00096596	1	452.204	0.116609	0.119962	0.168261	0.355637	325.77	-0.410121	0.13564	0.0020469	0.00262336	836.656	0.366951	0.237571	0.00463059	0.0709342	160.414	-4.41265e-06	0.00144267	0.287454	0.99977	147.583	-0.253161	0.189474	0.0295113	0.109438	601.15	-0.410874	0.121555	0.000326762	0.000630081	391.982	0.347487	0.293732	0.0271427	0.0710219	322.107	0.637656	0.215376
SPNCRNA.352	II	1542196	1542364	+	SPNCRNA.352	IIM	10.9449	15.462	8.41816e-05	0.0012102	1	243.878	0.10314	0.143758	0.221292	0.423625	132.67	0.488076	0.163009	0.00209464	0.00268194	568.492	0.258185	0.25926	0.013563	0.129103	90.5894	-1.59154e-06	0.00144268	0.634099		80.8947	-0.16533	0.210777	0.084685	0.217951	366.656	-0.480017	0.158952	0.000874466	0.00157375	228.425	0.123613	0.220038	0.215556	0.33641	197.187	0.406208	0.266651
SPBC29B5.02c	II	1550293	1553467	-	isp4	IIM	2.49187	13.4642	0.000243156	0.00254833	1	3988.48	0.899792	0.0680922	4.47057e-41	5.88863e-38	1765.99	2.18303	0.0943744	1.55072e-119	7.85499e-117	4364.68	0.334628	0.198999	0.00497255	0.0726257	1331.41	0.84839	0.169009	2.14352e-08	1.86057e-05	1359.14	0.894282	0.0985863	7.88189e-21	2.59551e-17	3602.68	0.757142	0.0826939	1.01247e-20	4.79648e-19	5461.57	0.368051	0.0721276	8.40731e-08	1.76903e-06	5213.32	0.104482	0.133733
SPNCRNA.1443	II	1554843	1557638	+	SPNCRNA.1443	IIM	1.83117	7.49503	0.00618693	0.0244613	1	1846.52	0.667046	0.108732	5.23488e-11	3.51806e-09	851.748	1.43664	0.108134	5.6687e-41	7.69658e-40	3777.04	-0.00134791	0.0848601	0.977834	0.992755	659.896	1.50907e-05	0.00144268	0.0212631	0.592637	609.903	0.213796	0.118703	0.0211047	0.0866493	2074.96	0.123946	0.0882855	0.147325	0.181571	2392.55	0.0113168	0.0702061	0.866515	0.912661	2048.5	0.0640078	0.10457
SPBC1D7.02c	II	1752100	1755619	+	scr1	IIM	1.85822	7.68868	0.00555684	0.0228103	1	3234.92	0.0984827	0.0578132	0.0655845	0.188785	1660.14	0.457385	0.0737719	4.35548e-10	8.26537e-10	2958.21	0.145832	0.121543	0.0477642	0.257559	1005.53	8.14606e-06	0.00144263	0.28586	0.99977	1025.79	0.0745776	0.0960957	0.337572	0.529471	2439.5	0.767721	0.0936017	4.43464e-17	9.89902e-16	3723.19	-0.183325	0.0843373	0.0172538	0.0501029	3266.02	-0.352257	0.0693582
SPBC9B6.03	II	1817454	1819848	+	SPBC9B6.03	IIM	2.65419	15.0719	0.00010349	0.00139669	1	2246.7	0.227619	0.0687333	0.000276073	0.00273828	1293.67	0.542419	0.0548183	3.14259e-23	1.42227e-22	1834.61	0.141839	0.144804	0.05424	0.27384	692.462	1.23643e-05	0.00144265	0.0951681	0.99977	689.346	0.270583	0.112745	0.00358014	0.0252725	1607.45	1.11301	0.110226	6.25849e-25	6.64712e-23	2734.69	-0.125683	0.0786015	0.0840049	0.165102	2480.65	-0.314484	0.061953
SPNCRNA.388	II	2115592	2117167	+	SPNCRNA.388	IIM	1.92284	5.86286	0.0154636	0.0458508	1	970.945	0.0940599	0.0873464	0.193922	0.390691	772.209	-0.577316	0.0697139	8.58636e-17	2.54575e-16	1669.06	-0.0282536	0.0825565	0.603731	0.848855	382.041	-1.1376e-05	0.00144267	0.0589451	0.99977	359.906	-0.207952	0.131664	0.0329996	0.117669	1225.95	-0.250143	0.0923534	0.0049265	0.00782843	974.749	-0.00252074	0.101244	0.978826	0.987569	832.722	-0.0237335	0.0867768
SPBC23G7.11	II	2120231	2121050	+	mag2	IIM	2.43311	9.71775	0.00182497	0.0108823	1	765.098	-0.149958	0.0984233	0.0580865	0.173103	481.872	-0.280665	0.119603	0.0173648	0.0209236	1392.92	0.0621741	0.105508	0.260186	0.593026	288.31	-1.27335e-05	0.00144269	0.00730629	0.288266	250.547	-0.341847	0.152974	0.00340361	0.0243379	988.631	-0.385193	0.111989	0.00028713	0.000559559	686.971	0.0843677	0.120483	0.396358	0.525975	593.8	0.0862278	0.107433
SPNCRNA.1512	II	2417501	2418682	+	pvg3-antisense-1	IIM	3.09416	7.41732	0.00645988	0.0251437	1	1128.66	0.0336321	0.0723497	0.597873	0.769605	932.346	-0.444333	0.0832488	7.96972e-08	1.3206e-07	1348.3	-0.021821	0.0815209	0.690338	0.892844	365.08	-3.73738e-06	0.00144264	0.553297	0.99977	414.191	0.0195421	0.0976008	0.818854	0.898829	1093.35	0.364729	0.0983228	0.000110323	0.000229101	1193.87	-0.131053	0.0930115	0.116412	0.21034	1072.99	-0.327055	0.0765573
SPNCRNA.1525	II	2543249	2544500	-	psm1-antisense-1	IIM	3.28041	17.2069	3.3522e-05	0.000637014	1	1371.76	-0.16345	0.0867992	0.0253846	0.0936369	492.206	1.47463	0.0961174	1.10725e-53	2.97601e-52	1347.78	0.387802	0.128914	0.000177073	0.0101704	402.408	-1.84065e-06	0.00144264	0.774649	0.99977	448.551	0.148049	0.111132	0.0875014	0.222934	1053.17	0.596057	0.10034	7.75662e-10	4.1059e-09	1362.4	-0.108122	0.0923789	0.193195	0.310736	1044.34	0.0793252	0.0861602
SPNCRNA.1530	II	2580400	2581182	-	SPNCRNA.1530	IIM	9.66217	8.40416	0.00374364	0.0175312	1	631.352	0.0658522	0.0962956	0.385212	0.595261	225.226	2.0817	0.213902	2.0105e-23	9.20663e-23	1062.85	0.161216	0.148043	0.0401169	0.235993	191.459	4.53573e-06	0.00144267	0.303196	0.99977	168.131	0.0654421	0.130464	0.434303	0.615917	597.849	0.286918	0.129053	0.0166258	0.0240829	501.322	0.801477	0.275853	0.000175574	0.00123276	349.335	1.43169	0.269451
SPBC25B2.08	II	2611366	2612917	+	SPBC25B2.08	IIM	1.97512	8.40641	0.003739	0.0175237	1	1266.46	0.337387	0.0784299	2.64118e-06	5.93679e-05	729.181	0.472189	0.10375	3.91991e-06	5.90272e-06	1821.37	-0.0128085	0.0818623	0.814679	0.941687	404.983	1.23858e-05	0.00144266	0.0719212	0.99977	392.903	0.154128	0.11673	0.0828945	0.215023	1105.04	0.635604	0.0961084	9.29751e-12	7.35867e-11	1710.24	-0.311357	0.106007	0.00096596	0.00497017	1592.54	-0.576776	0.0765479
SPBC19C7.04c	II	2825251	2826700	-	SPBC19C7.04c	IIM	2.43538	12.7552	0.000355014	0.00338775	1	1469.27	1.0345	0.0992051	9.31134e-27	2.55519e-24	740.602	1.48262	0.0863912	9.16576e-67	4.57246e-65	1627.41	0.449469	0.138285	6.93274e-05	0.00585461	472.3	0.976573	0.162721	8.5564e-11	1.75065e-07	474.104	0.912895	0.132475	3.03066e-13	1.69623e-10	1339.19	0.960052	0.0984318	2.29612e-23	1.8e-21	1895.36	0.449724	0.10809	5.45837e-06	6.50069e-05	1713.49	0.427493	0.147069
SPNCRNA.1564	II	2934727	2935979	-	SPBC1703.11-antisense-1	IIM	2.24732	8.13597	0.00433957	0.019338	1	1060.22	-0.0448412	0.0775915	0.501615	0.697116	829.845	-0.584547	0.0866016	1.01573e-11	2.1308e-11	1651.29	-0.0215805	0.0842352	0.692584	0.893409	339.732	-3.84333e-06	0.00144264	0.545335	0.99977	329.666	-0.0429058	0.106166	0.595549	0.745115	1325.17	-0.405851	0.0923281	5.1931e-06	1.34523e-05	1080.1	-0.0284212	0.0897546	0.726214	0.811064	874.396	0.0267468	0.0799334
SPNCRNA.413	II	3150075	3150475	+	SPNCRNA.413	IIM	2.60168	6.01186	0.01421	0.0433324	1	354.716	0.00280897	0.114459	0.972007	0.988624	307.984	-0.829412	0.108206	8.75226e-15	2.27262e-14	1107.8	-0.0759547	0.11506	0.182513	0.503228	124.821	-4.51151e-06	0.00144268	0.21972	0.99977	103.723	-0.270369	0.233355	0.0294105	0.109187	1043.15	-1.06485	0.174225	7.8781e-11	5.16595e-10	344.941	0.0457593	0.166164	0.659976	0.756062	299.488	0.0894839	0.14617
SPBC13A2.04c	II	3405575	3408492	-	ptr2	IIM	2.0372	9.28494	0.00231045	0.0128287	1	2665.2	0.466147	0.0568735	2.75368e-17	3.42183e-15	1029.95	2.06421	0.122796	1.47364e-64	6.26061e-63	2946.48	0.382203	0.128946	0.000214312	0.0116667	793.487	0.441839	0.149449	0.000106923	0.0151085	772.271	0.490916	0.105496	3.26172e-07	2.17814e-05	2828.94	0.0500383	0.0893815	0.562999	0.605974	2797.93	0.625223	0.0941118	3.06724e-12	2.10425e-10	2332.84	0.822073	0.131406
SPBC887.16	II	3574869	3575250	+	SPBC887.16	IIM	2.58549	8.73877	0.00311515	0.0155748	1	348.015	0.611315	0.232678	0.000408326	0.00375068	154.423	1.78733	0.186679	1.4487e-22	6.32607e-22	816.158	0.0706969	0.113377	0.204415	0.53225	128.806	3.51315e-06	0.00144268	0.291842	0.99977	107.701	0.032392	0.135402	0.676402	0.804113	378.349	0.351504	0.164278	0.0176618	0.0254548	340.803	0.537743	0.344773	0.00682323	0.0242252	297.517	0.681837	0.186594
SPSNORNA.27	II	3654333	3654416	-	snoR47	IIM	1.89879	8.18292	0.00422867	0.0189717	1	354.905	-0.0326049	0.107587	0.669199	0.819619	146.727	1.0414	0.173875	6.95768e-10	1.30494e-09	473.782	0.448161	0.171033	0.000456931	0.0173977	116.233	1.57242e-06	0.00144267	0.707729	0.99977	107.055	-0.0669199	0.141423	0.412578	0.599699	279.425	0.680864	0.197778	0.000113163	0.000234479	555.196	-0.902172	0.151843	1.95608e-10	8.42011e-09	478.24	-0.991878	0.110696
SPNCRNA.1660	II	4049029	4049473	-	SPBC215.10-antisense-1	IIM	2.05031	6.94534	0.0084038	0.0302758	1	548.843	-0.0138637	0.0930392	0.849234	0.930015	323.593	-0.208805	0.11042	0.0557	0.0645066	1178.31	0.00889371	0.0929053	0.856163	0.960237	179.388	-3.84955e-06	0.00144266	0.426464	0.99977	160.477	-0.0656327	0.130242	0.432441	0.614807	749.626	-0.48745	0.117902	1.2787e-05	3.10138e-05	467.071	0.266913	0.186204	0.0420896	0.0986835	443.282	0.0536978	0.129628
SPBC1347.11	II	4081869	4083198	+	sro1	IIM	1.9157	8.31379	0.00393451	0.0180938	1	1125.07	0.977988	0.1384	6.95561e-14	6.83727e-12	546.096	1.75	0.10966	2.82064e-58	8.92977e-57	2233.9	-0.0358141	0.0899632	0.513244	0.800554	376.502	0.410394	0.246361	0.0019985	0.11039	369.911	0.565602	0.148184	9.84374e-06	0.00029876	1210.21	0.344443	0.0903787	7.88928e-05	0.000167638	1741.07	-0.105641	0.0806949	0.15636	0.263782	1768.52	-0.274989	0.132373
SPNCRNA.1670	II	4109027	4109600	+	SPNCRNA.1670	IIM	5.05951	22.4581	2.14782e-06	8.25788e-05	1	514.704	0.110522	0.120534	0.189119	0.383832	196.634	2.11849	0.209719	6.62633e-25	3.38513e-24	893.149	0.635087	0.229992	0.000180649	0.0101704	168.811	-1.84087e-06	0.00144267	0.693144	0.99977	147.397	-0.00138514	0.125857	0.992797	0.995063	447.334	0.45537	0.15946	0.00158099	0.00271539	431.179	0.548173	0.308895	0.00477318	0.0183194	325.36	1.25834	0.26023
SPNCRNA.451	III	49802	50142	+	SPNCRNA.451	III	4.3523	31.1506	2.3876e-08	2.4291e-06	1	457.285	0.42173	0.139987	0.000247109	0.00251929	205.243	1.56582	0.154934	9.37597e-25	4.72385e-24	643.212	0.327695	0.161392	0.00272447	0.0523227	139.269	7.6505e-06	0.00144268	0.066899	0.99977	134.986	0.105075	0.148766	0.236462	0.422387	543.653	-0.164999	0.120702	0.145021	0.178899	421.821	0.843125	0.222423	8.84962e-06	9.86186e-05	378.846	0.955236	0.164783
SPCC757.13	III	77080	79816	+	SPCC757.13	III	2.26073	11.2438	0.00079891	0.00598323	1	2318.27	0.217411	0.0607686	0.00012276	0.00142816	956.684	1.34278	0.167886	2.61958e-16	7.52614e-16	3742.9	-0.0411249	0.0891745	0.453672	0.75751	731.604	1.10323e-05	0.00144263	0.154178	0.99977	711.858	0.0566126	0.0880427	0.453928	0.631776	2870.44	-0.390245	0.0814718	8.21925e-07	2.43581e-06	2542.46	0.179143	0.068049	0.00533173	0.019997	2217.36	0.147073	0.0753708
SPNCRNA.1126	III	289992	293300	-	SPCC553.08c-antisense-1	III	1.8646	6.40334	0.0113906	0.0375129	1	3050.04	-0.186653	0.0644349	0.00168916	0.0115643	1363	0.525545	0.0610914	5.41051e-18	1.73458e-17	2976.38	0.0581946	0.0852819	0.315382	0.650443	930.594	-8.70107e-06	0.00144263	0.253248	0.99977	1049.58	0.0496322	0.0815406	0.490803	0.663181	2966.45	0.097037	0.06718	0.141857	0.175457	2776.22	0.0132714	0.0687698	0.838978	0.894043	2151.77	0.187475	0.0669108
SPNCRNA.1137	III	394357	396657	+	ubp16-antisense-1	III	3.37675	18.7245	1.51033e-05	0.000351683	1	2027.43	-0.275044	0.067075	8.47791e-06	0.000156402	976.322	0.310044	0.0724319	1.66804e-05	2.43117e-05	2172.49	0.214071	0.13462	0.0125593	0.122506	631.586	-1.28906e-05	0.00144265	0.0789995	0.99977	694.599	0.0280398	0.0898511	0.704959	0.825104	2086.26	0.0224391	0.0773191	0.766613	0.79536	1974.41	-0.183758	0.0882143	0.0219498	0.060425	1571.27	-0.0990042	0.0803169
SPCC1183.12	III	604366	604805	-	spo13	III	1.8236	6.03573	0.0140192	0.0429527	1	602.419	-0.404255	0.111877	3.33746e-05	0.000485221	209.893	1.55118	0.178827	8.69672e-19	2.93531e-18	681.688	0.122876	0.132597	0.0770639	0.328008	175.175	4.98711e-07	0.00144266	0.92267	0.99977	159.86	-0.104888	0.137537	0.239313	0.42491	713.188	-0.354041	0.119376	0.00164259	0.00281532	464.877	0.114031	0.131625	0.27883	0.406292	306.861	0.719074	0.165953
SPNCRNA.1160	III	815167	816476	+	SPCC1393.09c-antisense-1	III	3.20169	9.78486	0.00175954	0.0105589	1	1169.68	-0.155475	0.0765994	0.0191731	0.076084	680.01	-0.0679357	0.0785497	0.387616	0.414426	1629.24	0.0192984	0.0818527	0.708562	0.899783	368.754	-6.70847e-06	0.00144264	0.315568	0.99977	381.09	-0.0854035	0.107774	0.301964	0.493605	1413.67	-0.317077	0.0969292	0.000653681	0.00119736	1062.45	0.00810693	0.0903461	0.922049	0.949736	845.477	0.1759	0.0935001
SPCPB16A4.06c	III	956012	957014	-	SPCPB16A4.06c	III	1.68678	6.43691	0.0111773	0.0370504	1	1166.87	0.040145	0.0765929	0.546787	0.728737	441.831	1.82245	0.117115	1.22964e-55	3.63102e-54	1239.82	0.0155023	0.0851035	0.772835	0.925575	353.135	3.30253e-06	0.00144264	0.606903	0.99977	367.241	0.257843	0.132117	0.0109284	0.0552617	1313.86	-0.445299	0.114402	3.87874e-05	8.66492e-05	1031.69	0.586136	0.115132	4.01519e-08	9.34419e-07	781.832	0.982881	0.11152
SPCC550.07	III	1196729	1199999	+	SPCC550.07	III	3.13023	20.1198	7.27379e-06	0.000199868	1	2662.04	0.116051	0.0551198	0.0235177	0.0884711	1044.26	1.54616	0.110978	6.44229e-45	1.06322e-43	4026.8	0.0590997	0.0963129	0.300862	0.636321	831.745	1.20036e-05	0.00144264	0.125529	0.99977	808.745	0.0491219	0.0853085	0.499941	0.67032	3081.33	-0.286767	0.0778291	0.000150782	0.000306451	2323.05	0.663941	0.117618	1.50676e-09	5.33522e-08	1875.62	1.02487	0.136065
SPCC550.10	III	1204315	1206695	+	atd3	III	2.31332	11.7423	0.000610971	0.00498809	1	1976.9	-0.0514718	0.0611211	0.356701	0.568271	809.649	1.02361	0.0818979	2.33668e-36	2.43081e-35	2882.65	0.0991572	0.113302	0.14364	0.44275	628.884	-2.99815e-06	0.00144262	0.68571	0.99977	639.795	-0.00475659	0.089149	0.947818	0.974205	2669.47	-0.532709	0.0766713	1.21978e-12	1.15739e-11	1762.1	0.344919	0.0991188	0.000129405	0.000968994	1345.42	0.730133	0.109079
SPCC338.18	III	1340628	1341847	-	SPCC338.18	III	2.43009	11.7159	0.000619677	0.00502813	1	1008.45	-0.0271822	0.0788028	0.68686	0.832321	440.107	1.26034	0.119678	2.17618e-26	1.23323e-25	1461.07	0.143498	0.139123	0.0603353	0.289271	315.968	-1.22696e-07	0.00144264	0.982923	0.99977	287.7	-0.0253823	0.109106	0.753209	0.857949	1228.59	-0.467253	0.0974542	6.33844e-07	1.92344e-06	801.104	0.737243	0.227248	6.86987e-05	0.000574175	595.495	1.27242	0.275681
SPCC1281.04	III	1386524	1387961	+	SPCC1281.04	III	2.13215	7.92957	0.00486332	0.020911	1	1251.43	-0.205896	0.0774224	0.00243061	0.0152748	546.074	0.639896	0.0899016	6.29203e-13	1.42872e-12	1925.55	0.0414837	0.0893285	0.45707	0.759494	395.324	-9.8737e-06	0.00144265	0.145386	0.99977	379.126	-0.0935844	0.106591	0.257891	0.446144	1690.18	-0.633825	0.0890078	2.62051e-13	2.81044e-12	1063.55	0.135825	0.10883	0.147829	0.252687	835.261	0.352729	0.0884243
SPCC188.12	III	1504862	1504999	+	spn6	III	3.89694	26.3112	2.90599e-07	1.84782e-05	1	375.013	-0.31005	0.145789	0.00451924	0.0249163	123.906	2.0005	0.246334	5.74684e-17	1.73432e-16	393.865	0.531059	0.203197	0.000376975	0.0155196	113.715	-6.42299e-06	0.00144268	0.143699	0.99977	125.419	-0.152159	0.166758	0.118194	0.268516	312.405	0.383375	0.178565	0.0143442	0.0210746	381.124	-0.262496	0.154821	0.029149	0.075049	245.945	0.141498	0.136248
SPNCRNA.51	III	1514062	1514343	+	prl51	III	3.07188	11.0105	0.00090597	0.00656928	1	441.316	0.027237	0.100383	0.719463	0.853455	163.914	1.6972	0.201424	6.56735e-18	2.09525e-17	643.75	0.360107	0.218955	0.00431183	0.0682741	148.242	-2.19944e-06	0.00144267	0.635609	0.99977	121.31	0.0560741	0.140633	0.478715	0.652974	462.09	0.053256	0.131295	0.663499	0.699174	367.261	0.451826	0.235912	0.00603615	0.0221225	255.709	1.22438	0.24139
SPCC584.13	III	1516197	1518230	+	SPCC584.13	III	1.95097	8.56535	0.0034262	0.0166722	1	2045.58	0.021671	0.0605842	0.697186	0.83912	967.427	0.503151	0.0913418	2.59851e-08	4.43411e-08	2262.75	0.0842175	0.0960593	0.174461	0.489617	629.454	4.45373e-06	0.00144264	0.505132	0.99977	653.653	0.0378127	0.0973578	0.629499	0.769895	1881.07	0.152566	0.0841505	0.0620797	0.0816936	2122.61	0.0258471	0.0901608	0.751991	0.830836	1848.27	-0.0266708	0.0927224
SPNCRNA.1205	III	1559743	1561240	+	SPNCRNA.1205	III	4.97181	16.1889	5.733e-05	0.000906993	1	1120.28	-0.115251	0.0794529	0.0915427	0.236989	611.749	0.188575	0.0851924	0.0257507	0.0306412	1841.78	0.0112518	0.0854959	0.834642	0.951018	351	-7.12202e-07	0.00144265	0.893738	0.99977	325.038	-0.167276	0.127388	0.0716568	0.195847	1537.88	-0.35301	0.0963474	0.000148063	0.00030139	932.091	0.238136	0.145609	0.038184	0.0920496	780.016	0.264443	0.12667
SPCC417.02	III	1669944	1671551	-	dad5	III	4.08976	31.2962	2.21508e-08	2.2888e-06	1	1426.67	1.28091	0.258481	2.64504e-08	1.02472e-06	818.146	0.987173	0.11423	1.8879e-18	6.24401e-18	2225.22	0.0748503	0.103278	0.21297	0.539739	491.153	0.698105	0.225917	6.80572e-05	0.0114647	458.235	0.80229	0.160275	2.89678e-08	3.34705e-06	1912.62	-0.0713083	0.0851813	0.388596	0.437793	1644.58	0.908883	0.161735	1.16514e-09	4.21627e-08	1274.48	1.03852	0.13347
SPNCRNA.1215	III	1671883	1674238	-	SPCC417.03-antisense-1	III	2.05013	9.40495	0.002164	0.0121792	1	1549.66	0.178382	0.107223	0.033633	0.11579	769.418	0.609328	0.190117	0.000868139	0.00114083	3537.45	-0.0943949	0.117695	0.143085	0.44166	525.794	1.10659e-06	0.00144266	0.837241	0.99977	465.586	-0.104368	0.107059	0.210119	0.390581	2243.22	-0.826881	0.0848877	3.08021e-23	2.35851e-21	1671.47	0.060135	0.10086	0.504345	0.624818	1412.47	0.252435	0.144728
SPCC417.06c	III	1677093	1678286	-	mug27	III	2.89547	8.70248	0.00317778	0.0158005	1	1267.5	-0.0762039	0.0725682	0.232308	0.437012	873.237	-0.194885	0.114195	0.0838476	0.0957241	1348.71	0.00656167	0.0801825	0.896292	0.973808	387.658	-2.77332e-07	0.00144263	0.96625	0.99977	459.723	0.103642	0.104443	0.208684	0.388972	1266.79	-0.283622	0.0988644	0.00272852	0.00451894	972.996	0.602495	0.154664	9.22218e-06	0.000101567	790.171	0.809867	0.138159
SPCC417.10	III	1694169	1697592	+	dal51	III	1.66753	6.36974	0.0116083	0.0379998	1	2974.08	-0.0236758	0.0561931	0.651198	0.808596	1217.67	0.99495	0.0857833	1.71274e-31	1.40453e-30	4374.62	-0.0111844	0.0840993	0.835731	0.951462	889.041	4.88842e-06	0.00144261	0.544276	0.99977	894.282	-0.0839323	0.094774	0.279453	0.46999	3440.57	-0.460825	0.0847818	2.13361e-08	8.48419e-08	2722.46	0.283992	0.0765976	7.78134e-05	0.000639001	2253.55	0.387891	0.0734501
SPCC1450.07c	III	1736500	1737778	-	dao1	III	1.92169	8.14573	0.00431628	0.0192472	1	1597.8	0.174591	0.0772656	0.00988827	0.0455732	851.76	0.359729	0.0873836	3.28041e-05	4.68478e-05	1525.04	0.00437298	0.0878472	0.943796	0.981933	472.204	1.18766e-05	0.00144266	0.0752131	0.99977	520.355	0.0526026	0.111365	0.507723	0.676484	1543.03	0.0221329	0.107441	0.828047	0.851052	1542.6	0.502434	0.0935509	1.23396e-08	3.42905e-07	1295.73	0.562912	0.0760692
SPCC1442.01	III	1765913	1768971	+	ste6	III	2.04307	9.27813	0.00231906	0.0128336	1	2738.82	-0.0398522	0.0569451	0.440201	0.644832	1237.03	0.686206	0.0551988	1.17918e-35	1.19276e-34	2663.94	0.116313	0.104737	0.092225	0.352575	847.583	4.19239e-06	0.00144261	0.598306	0.99977	875.545	0.249253	0.103477	0.00407376	0.0276027	3074.17	-0.329581	0.080519	2.45977e-05	5.69735e-05	2210.08	0.6377	0.111915	1.16092e-09	4.21627e-08	1708.12	0.970094	0.109377
SPCC1223.09	III	1857150	1858621	-	SPCC1223.09	III	1.97057	8.61238	0.00333886	0.0162981	1	1317.12	0.120749	0.0726011	0.0589946	0.175096	655.661	0.475225	0.0920013	2.07265e-07	3.34437e-07	2402.76	-0.0523593	0.0959627	0.350305	0.679889	401.213	4.85281e-06	0.00144265	0.437418	0.99977	399.129	-0.0181251	0.100574	0.817372	0.8981	1673.08	-0.425869	0.0890396	7.58513e-07	2.26317e-06	1436.05	-0.0675119	0.0820214	0.371334	0.502281	1189.95	-0.0329281	0.0788434
SPNCRNA.1236	III	1859963	1860577	+	SPNCRNA.1236	III	1.61372	6.01203	0.0142087	0.0433324	1	714.977	0.218471	0.100128	0.00807106	0.0389136	622.451	-0.59464	0.112801	8.77366e-08	1.45053e-07	710.921	0.0984928	0.115129	0.139903	0.438204	232.853	3.76077e-06	0.00144265	0.517865	0.99977	256.712	-0.0154186	0.108026	0.847162	0.917515	613.285	0.455657	0.128075	0.000146309	0.000298095	852.401	-0.147269	0.103399	0.103588	0.192449	820.451	-0.602916	0.0954582
SPCC74.04	III	1935474	1938754	+	SPCC74.04	III	2.59695	14.3785	0.000149501	0.0018074	1	2758.07	0.103864	0.0591114	0.0563711	0.169374	1163.82	1.0766	0.0778473	3.86158e-44	6.17197e-43	3959.51	-0.0344679	0.0843051	0.533506	0.811598	863.513	1.10653e-05	0.00144262	0.174716	0.99977	878.965	0.0904538	0.0881235	0.230827	0.414701	2672.13	0.0333907	0.0814806	0.674143	0.709142	2742.81	0.165069	0.067235	0.00946134	0.0311562	2351.13	0.159223	0.0654996
SPCC576.01c	III	2079421	2080662	-	xan1	III	3.80545	27.907	1.27289e-07	9.05117e-06	1	1471.09	0.415441	0.0758631	5.17487e-09	2.35046e-07	563.551	2.00205	0.173288	6.78053e-32	5.68063e-31	2128.36	-0.0168931	0.087729	0.753304	0.917362	420.199	0.38266	0.187833	0.00102697	0.0630288	426.5	0.542978	0.129372	2.30681e-06	9.8017e-05	1684.24	-0.269856	0.109637	0.00927646	0.0140459	1502.26	0.521157	0.0923345	2.35688e-09	7.7612e-08	1153.12	0.820112	0.10229
SPCC830.04c	III	2186723	2187154	-	mug128	III	2.67283	6.47968	0.0109115	0.0364515	1	710.268	-0.18933	0.109692	0.0270797	0.098317	234.951	1.93171	0.151247	2.89496e-38	3.33275e-37	608.972	0.102421	0.118275	0.116569	0.3995	206.664	-4.5284e-08	0.00144266	0.991835	0.99977	249.826	0.0766681	0.117999	0.373589	0.564859	568.458	0.430856	0.131569	0.000444497	0.000836529	670.962	-0.0155631	0.114157	0.877416	0.920009	472.769	0.33658	0.122214
SPCC965.13	III	2310096	2314400	+	SPCC965.13	III	1.95298	8.62273	0.00331994	0.0162508	1	3466.33	0.3304	0.0532493	1.18001e-10	7.26315e-09	1348	1.98254	0.110316	2.90243e-73	2.10028e-71	4801.65	0.106471	0.111639	0.111163	0.389071	1082.07	2.38323e-05	0.0014427	0.00303719	0.147632	1061.09	0.262931	0.0935946	0.00126568	0.0120686	3177.36	0.342123	0.0786876	8.62986e-06	2.14525e-05	3824.02	0.238496	0.0578681	1.81259e-05	0.000183657	3137.59	0.285082	0.0680023
SPCC70.04c	III	2352568	2353701	-	SPCC70.04c	III	2.31666	11.7209	0.000618022	0.00502086	1	808.427	0.59758	0.161247	1.24937e-05	0.000220009	409.199	0.932931	0.116902	6.51721e-16	1.8301e-15	2441.84	-0.11401	0.142328	0.0823568	0.336379	283.05	4.37338e-06	0.00144267	0.337441	0.99977	271.143	0.00225595	0.115528	0.978639	0.989	1137.78	-0.433951	0.107304	2.23754e-05	5.20826e-05	1120.64	-0.228655	0.0981971	0.00917834	0.030422	1090.8	-0.508396	0.136065
SPNCRNA.519	III	2362179	2362725	+	SPNCRNA.519	III	2.07545	8.80362	0.00300634	0.0152111	1	450.304	0.455231	0.217104	0.00228012	0.0146221	267.626	0.529072	0.119913	7.42094e-06	1.10085e-05	1427.17	-0.0982278	0.129627	0.112971	0.392477	164.906	1.00654e-06	0.00144267	0.79062	0.99977	156.684	-0.0890091	0.137307	0.302826	0.494156	588.822	-0.219478	0.120178	0.0537142	0.0714129	539.483	0.027231	0.124529	0.790052	0.857496	536.28	-0.293546	0.117283
SPCC569.09	III	2413905	2414089	+	SPCC569.09	III	2.50053	13.4465	0.000245469	0.0025582	1	474.274	-0.442814	0.126207	4.29469e-05	0.000599254	140.632	2.0611	0.252096	2.86086e-17	8.81141e-17	650.334	0.055629	0.127385	0.031062	0.207932	136.174	-6.58672e-06	0.00144267	0.159928	0.99977	118.283	-0.176412	0.183283	0.0850043	0.218431	399.994	0.0581898	0.134997	0.641987	0.67966	448.925	-0.270472	0.145679	0.0204375	0.0569863	324.333	0.438953	0.163551
[truncated: 2 more columns]
